# Supplementary material for: MTA2 triggered R-loop trans-regulates BDH1-mediated β-hydroxybutyrylation and potentiates propagation of hepatocellular carcinoma stem cells
Source: Signal Transduct Target Ther. 2021 Apr 2;6:135. doi: 10.1038/s41392-021-00464-z (PMC8016859; doi:10.1038/s41392-021-00464-z)
Supplement: Supplementary file 2 — Table S1 [file 41392_2021_464_MOESM2_ESM.xlsx]

## Sheet: Table.S1
PATIENT	MTA2	BDH1	CD44	PROM1	SOX2	POU5F1	SOX9	HBV	Grade	TUMOR	NODES	METASTASIS	SEX	Stage	VascularInvasion	AFP	ECOG_Score	Recurrence	OS_STATUS	OS_MONTHS	DFS_STATUS	DFS_MONTHS
TCGA-2V-A95S	88.376	17.0842	14.4401	0.123362	14.91	1.95537	62.3254	HBV-	G3	T2	NX	MX	Male	II	Micro	AFP+	4	NA	0	NA	0	NA
TCGA-2Y-A9GS	60.4743	103.784	39.943	1.43739	0	4.35188	51.6311	HBV-	G2	T2	NX	MX	Male	NA	NA	AFP+	NA	YES	1	23.78	1	3.35
TCGA-2Y-A9GT	30.2569	73.4237	8.75382	0.0899716	0.199617	2.20551	5.88536	HBV+	G2	T1	NX	MX	Male	I	None	AFP-	0	YES	1	53.35	1	35.58
TCGA-2Y-A9GU	20.589	63.1336	2.23498	0.101918	0.0334995	0.379867	18.1633	HBV-	G2	T1	NX	MX	Male	I	NA	AFP+	0	NO	0	63.7	0	63.7
TCGA-2Y-A9GV	39.1004	74.6816	25.0349	0.0263668	0.116998	3.81	0.473216	HBV-	G1	T1	NX	MX	Male	I	NA	AFP-	2	YES	1	83.18	1	71.91
TCGA-2Y-A9GW	40.6129	77.1291	101.633	0.327058	0.146592	2.02031	19.8283	HBV-	G2	T1	N0	MX	Male	I	NA	AFP-	NA	YES	1	41.75	1	40.37
TCGA-2Y-A9GX	48.8463	46.7205	31.9698	2.21001	0.0947491	0.385684	22.6709	HBV-	G2	T1	NX	MX	Male	I	NA	AFP-	1	YES	0	80.22	1	70.07
TCGA-2Y-A9GY	40.8901	9.20099	16.304	16.8323	0.0248471	2.23235	30.7522	HBV-	G3	T2	NX	MX	Male	II	NA	AFP+	NA	YES	1	24.87	1	20.93
TCGA-2Y-A9GZ	31.6056	61.8075	5.62818	0.0197254	0.0291761	0.508986	1.21112	HBV-	G2	T2	NX	MX	Male	II	NA	AFP-	NA	YES	1	27.86	1	23.62
TCGA-2Y-A9H0	45.8947	30.231	4.41612	0	0.0253562	7.89589	17.4238	HBV+	G1	T3	N0	M0	Male	III	NA	AFP+	0	NO	0	120.73	0	120.73
TCGA-2Y-A9H1	18.1771	68.3382	19.4442	0.0903016	0.988387	0.442719	33.0448	HBV-	G2	T1	NX	MX	Male	I	NA	AFP-	1	YES	1	40.37	1	25.3
TCGA-2Y-A9H2	78.0022	14.4701	62.7032	296.876	0.0379461	27.8033	184.998	HBV-	G3	T1	N0	MX	Female	I	None	AFP-	0	NO	0	56.87	0	56.87
TCGA-2Y-A9H3	23.7226	47.4208	10.6761	0.109601	0	0.09427	3.72706	HBV-	G1	T2	NX	MX	Male	II	Micro	AFP+	2	YES	0	49.8	1	0.72
TCGA-2Y-A9H4	40.6797	60.5916	2.37635	0	0.0350927	0.948915	6.96986	HBV+	G2	T1	N0	MX	Female	I	None	AFP-	0	NO	0	47.7	0	47.7
TCGA-2Y-A9H5	38.8563	47.3337	7.03925	3.34296	0	1.91974	68.29	HBV-	G3	T1	N0	MX	Female	I	None	AFP+	NA	YES	1	18.23	1	8.48
TCGA-2Y-A9H6	37.285	101.844	10.99	0.0627328	0.371155	0.161873	15.2094	HBV-	G2	T1	NX	MX	Male	I	Macro	AFP+	0	NO	0	11.73	0	11.73
TCGA-2Y-A9H7	32.0061	110.109	3.05602	0.0205686	3.34656	0.689967	12.7455	HBV-	G2	T1	N0	MX	Female	I	None	AFP-	2	YES	0	38.37	1	36.7
TCGA-2Y-A9H8	37.4002	33.6181	8.18848	1.44451	0.166487	0.871327	26.0846	HBV-	G2	T1	NX	MX	Male	NA	NA	AFP+	2	YES	1	20.8	1	13.07
TCGA-2Y-A9H9	32.4236	36.042	5.70659	0.00733152	0.130129	2.0053	3.69814	HBV-	G2	T1	N0	MX	Male	I	NA	AFP-	0	YES	0	22.9	1	23.03
TCGA-2Y-A9HA	43.5022	68.9561	80.0706	0.132047	0.151909	3.06655	46.7605	HBV-	G2	T2	NX	MX	Female	II	NA	AFP+	0	NO	1	1.18	NA	NA
TCGA-2Y-A9HB	40.4138	110.572	6.30931	0.0237978	0.0703991	2.31299	0.389643	HBV-	G2	T1	NX	MX	Male	I	None	AFP+	0	NO	0	8.54	0	8.54
TCGA-3K-AAZ8	23.865	140.66	4.33283	0.00811859	0.960663	2.45101	13.7272	HBV-	G1	T3	NX	MX	Male	III	NA	NA	NA	YES	0	13.01	1	9.99
TCGA-4R-AA8I	41.3679	77.7721	6.98298	0.484742	0.400178	5.03231	13.3959	HBV-	G2	T2	NX	MX	Female	II	Micro	AFP-	1	YES	1	8.61	1	8.11
TCGA-5C-A9VG	39.6484	43.9148	4.92335	0.0925069	0.577717	0.159134	2.4467	HBV-	G2	T2	N0	M0	Female	II	Micro	NA	0	NO	0	10.78	0	10.78
TCGA-5C-A9VH	43.2905	91.383	4.28184	0.260344	0	3.13497	43.7124	HBV-	G2	T1	N0	M0	Female	I	None	NA	0	NO	0	10.58	0	10.58
TCGA-5C-AAPD	43.4461	53.5903	24.1135	0.0814015	0	1.94291	17.3199	HBV+	G1	T2	N0	M0	Male	II	None	NA	1	NO	0	0.66	0	0.66
TCGA-5R-AA1C	26.4439	124.001	14.7061	0.083945	0	1.29965	3.13213	HBV-	G2	T2	N0	M0	Male	II	Micro	AFP-	1	NO	0	17.08	0	17.08
TCGA-5R-AA1D	37.0399	29.5558	41.6765	0.0441084	0.0326205	1.13815	1.33327	HBV-	G3	T3	N0	M0	Female	III	Micro	AFP-	1	NO	0	14.75	0	14.75
TCGA-5R-AAAM	34.2889	103.298	25.0126	0.0638855	0.0629957	0.329694	10.6813	HBV-	G2	T2	N0	M0	Male	II	Micro	AFP+	1	NO	1	1.51	NA	NA
TCGA-BC-4072	55.5132	40.2333	19.6003	45.7842	0	8.74778	69.5159	HBV-	G3	T3	N0	M0	Female	III	Macro	NA	NA	NA	1	48.95	1	15.6
TCGA-BC-4073	57.9213	4.44964	35.2277	0.428149	2.07453	1.20002	73.7317	HBV-	G3	T3	N0	MX	Male	III	Macro	NA	0	NA	0	27.89	0	27.89
TCGA-BC-A10Q	51.905	40.1088	17.5866	0.0467423	0	12.2421	57.5311	HBV-	NA	T2	NX	MX	Male	NA	None	NA	NA	NA	1	37.29	1	11.17
TCGA-BC-A10R	33.2234	77.3184	5.01838	0.223377	0.448398	1.46156	35.2373	HBV-	G2	T3	NX	MX	Male	NA	Micro	AFP+	NA	NA	1	10.12	1	6.54
TCGA-BC-A10S	36.0281	95.3136	12.6141	0	0.103107	0.611572	15.777	HBV-	G1	T3	NX	MX	Male	NA	Micro	NA	NA	NA	1	46.75	1	37.12
TCGA-BC-A10T	34.8374	66.4583	9.28816	0.382009	0	0.756892	15.6453	HBV-	G1	T4	NX	MX	Male	NA	None	NA	NA	NA	1	27.5	1	19.65
TCGA-BC-A10U	48.5281	45.6116	34.9672	2.97278	8.77219	14.9782	52.7023	HBV-	G2	T2	NX	MX	Male	NA	NA	AFP+	NA	NA	1	27.5	1	19.25
TCGA-BC-A10W	55.0826	37.4158	23.2975	6.49915	0	2.42411	141.49	HBV+	G3	T4	NX	MX	Female	NA	NA	AFP+	NA	NA	1	2.99	NA	NA
TCGA-BC-A10X	31.8958	85.9191	10.5374	3.35341	0.0204118	0.676571	7.1174	HBV-	G2	T3	N0	MX	Female	III	Micro	AFP+	NA	NA	1	25.3	NA	NA
TCGA-BC-A10Y	36.2806	67.7324	3.7795	0.0221025	0.0217947	1.97712	18.5258	HBV-	G3	T4	NX	MX	Male	NA	Micro	AFP+	NA	NA	1	23.36	1	13.14
TCGA-BC-A10Z	33.1471	83.6304	69.283	0.0074714	0	0.886827	0.0846898	HBV-	G2	T1	N0	MX	Female	I	None	AFP+	NA	NA	1	1.12	NA	NA
TCGA-BC-A110	46.8858	45.3845	15.0087	4.70205	0.210753	1.50743	11.2519	HBV-	G1	T1	NX	MX	Male	NA	None	NA	NA	NA	1	69.51	1	67.58
TCGA-BC-A112	56.8731	1.62249	9.3467	1.05371	1.36771	10.0157	231.365	HBV-	G2	T3	NX	MX	Male	NA	None	AFP+	NA	NA	1	5.03	NA	NA
TCGA-BC-A216	63.6576	49.6319	11.5227	4.17214	0.312458	3.79295	43.2846	HBV-	G2	T3	NX	M0	Male	III	None	AFP+	NA	NA	0	44.38	0	44.38
TCGA-BC-A217	43.7591	26.299	6.89352	0.126131	0.0233202	3.53941	16.3822	HBV-	G3	T2	NX	M0	Male	II	Micro	AFP+	NA	NA	1	45.89	NA	NA
TCGA-BC-A3KF	38.4178	87.7808	2.83546	0.0124949	0.0184813	1.49921	4.69745	HBV-	G2	T1	NX	M0	Female	I	None	NA	NA	NA	0	0.26	0	0.26
TCGA-BC-A3KG	55.4027	98.7141	5.73987	0.200175	0.0493467	8.45805	0.1103	HBV-	G3	T2	N0	M0	Female	II	Micro	AFP+	NA	NA	0	22.34	1	6.87
TCGA-BC-A5W4	37.6185	108.685	85.0061	0.604829	2.51703	1.95745	17.159	HBV-	G3	T3	NX	M0	Male	III	Micro	NA	NA	NO	1	17.97	1	12.61
TCGA-BC-A69H	36.2621	11.7455	9.38742	0.110707	0.0701775	0.428494	48.2085	HBV-	G3	T2	NX	M0	Female	II	Micro	AFP+	1	NO	0	14.59	0	14.59
TCGA-BC-A69I	32.7855	63.4196	13.0317	0	0	0.358903	2.61128	HBV-	G1	T1	N0	M0	Female	I	None	AFP-	0	NO	0	12.71	0	12.71
TCGA-BC-A8YO	71.8535	66.3906	13.5092	0.0473222	0.0279979	8.81619	45.9342	HBV-	G3	T4	N0	M0	Male	III	Macro	NA	NA	YES	0	18.46	1	7.23
TCGA-BD-A2L6	36.4897	86.6377	3.19603	0	0.0183771	3.02963	0.0938892	HBV-	G2	T2	NX	MX	Male	NA	Micro	AFP+	1	NA	0	44.78	1	13.63
TCGA-BD-A3EP	62.2325	42.4241	38.1579	0.180005	0.739575	1.187	35.6691	HBV-	G2	T1	N0	M0	Female	I	None	AFP-	1	NA	0	13.44	0	13.44
TCGA-BD-A3ER	45.7108	78.51	14.3564	0.202211	0.0569699	0.894473	51.645	HBV-	G2	T2	NX	MX	Male	II	None	AFP-	0	NA	0	36.63	1	7.42
TCGA-BW-A5NO	32.6203	35.5095	47.6385	0	0	1.30621	1.37473	HBV-	G2	T3	NX	MX	Male	III	None	NA	1	NO	0	0.66	0	0.66
TCGA-BW-A5NP	33.7819	25.7664	1.58099	11.4018	0.258729	0.28723	132.095	HBV+	G3	T2	N0	M1	Male	IV	Micro	AFP+	2	YES	0	0	1	3.35
TCGA-BW-A5NQ	72.3472	58.8936	16.0222	0.0342966	0.0253642	3.71689	92.1682	HBV-	G3	T1	NX	MX	Male	I	None	NA	NA	NA	0	0	0	0
TCGA-CC-5258	52.0804	10.379	9.25725	0.165067	0	0.129631	42.1261	NA	G2	T2	N0	M0	Male	II	None	NA	3	NA	1	4.24	NA	NA
TCGA-CC-5259	17.5744	16.6453	2.35598	0	3.82746	2.17143	38.6124	HBV-	G2	T4	N0	M0	Male	III	NA	NA	NA	NA	0	8.21	1	5.91
TCGA-CC-5260	122.609	0.606969	230.336	40.0819	0.05003	2.57473	141.988	NA	G1	T4	N0	M0	Female	III	None	NA	NA	NA	1	2.86	NA	NA
TCGA-CC-5261	68.0109	16.4405	26.0865	5.28064	0.0426811	1.22857	211.299	NA	G2	T2	N0	M0	Male	II	None	NA	NA	NA	1	3.19	NA	NA
TCGA-CC-5262	45.9294	23.9322	11.6683	0.588217	0.233741	0.407769	62.4959	HBV-	G1	T4	N0	M0	Male	III	NA	NA	NA	NA	1	3.38	NA	NA
TCGA-CC-5263	114.342	9.64469	14.0623	26.3752	0.131797	2.73609	70.9881	HBV-	G1	T3	N0	M0	Male	III	None	NA	NA	NA	1	4.24	NA	NA
TCGA-CC-5264	48.4924	45.271	24.0599	0.0204326	0.161184	3.62033	72.017	NA	G2	T3	N0	M0	Male	III	None	NA	NA	NA	1	3.35	NA	NA
TCGA-CC-A123	17.8635	16.8481	1.55811	0.407469	0	0.343732	37.1276	NA	G1	T3	N0	M0	Male	III	None	NA	3	NA	0	7.19	1	4.76
TCGA-CC-A1HT	120.502	2.61478	36.3441	57.0422	0	4.31239	65.6517	HBV-	G3	T3	N0	M0	Male	III	NA	NA	4	NA	1	3.32	NA	NA
TCGA-CC-A3M9	109.617	0.549223	238.227	0.850537	0.0786273	2.90339	6.42733	HBV-	G3	T3	N0	M0	Male	III	NA	NA	2	NA	1	9.86	1	7.19
TCGA-CC-A3MA	82.1878	3.75056	6.65809	1.98413	0.062111	7.47648	266.653	HBV-	G2	T3	N0	M0	Male	III	NA	NA	3	NA	1	9.95	1	8.57
TCGA-CC-A3MB	45.7541	29.9904	2.80334	0.168391	0.584771	1.07683	27.2757	HBV-	G1	T3	N0	M0	Male	III	NA	NA	3	NA	1	10.35	1	8.54
TCGA-CC-A3MC	35.0138	23.9481	20.884	0.0177188	0	0.365766	20.9215	HBV-	G2	T3	N0	M0	Male	III	NA	NA	3	NA	0	11.93	1	9.76
TCGA-CC-A5UC	37.5513	13.3673	8.38447	3.17888	0.0712411	0.372848	55.5513	HBV-	G3	T3	N0	M0	Male	III	NA	NA	2	NO	1	11.4	1	10.25
TCGA-CC-A5UD	75.9363	2.0871	112.244	0.0241393	0.642682	14.5754	114.557	HBV-	G2	T3	N0	M0	Male	III	NA	NA	1	NO	1	9.99	1	5.98
TCGA-CC-A5UE	62.649	39.1817	2.97202	0.450829	14.0986	4.98557	1.42531	HBV-	G2	T4	N0	M0	Male	III	NA	NA	3	NO	1	8.94	1	5.75
TCGA-CC-A7IE	38.6902	28.068	8.64209	0.231512	0	1.95507	94.4922	HBV-	G2	T3	N0	M0	Male	III	NA	NA	3	NO	1	7.13	1	5.55
TCGA-CC-A7IF	31.4909	75.3838	2.06776	0.0194937	0	2.89229	8.23095	HBV-	G1	T3	N0	M0	Male	III	NA	NA	3	NO	1	21.32	1	8.34
TCGA-CC-A7IG	55.0004	37.4565	10.892	8.48712	0.0455245	3.27603	17.4003	HBV-	G2	T2	N0	M0	Male	II	NA	NA	2	NO	1	9.82	1	6.41
TCGA-CC-A7IH	24.2467	93.8972	4.7545	0.0686088	0.02537	2.45636	0.194424	HBV-	G1	T3	N0	M0	Male	III	NA	NA	3	NO	0	11.99	0	11.99
TCGA-CC-A7II	93.4548	0.186764	11.7872	6.52564	4.57207	0.25321	78.0789	HBV-	G3	T3	N0	M0	Male	III	NA	NA	2	NO	0	13.11	1	9.13
TCGA-CC-A7IJ	115.552	0.404427	365.359	0.91819	223.978	6.20745	50.6169	HBV-	G3	T2	N0	M0	Male	II	NA	NA	2	NO	0	12.55	0	12.55
TCGA-CC-A7IK	38.0711	62.7753	5.51586	0.00876858	0.440969	1.40282	10.5026	HBV-	G3	T3	N0	M0	Male	III	NA	NA	2	NO	1	8.61	1	4.93
TCGA-CC-A7IL	24.0268	61.525	0.707078	0.0265712	0.23581	0.137126	0.828271	HBV-	G1	T3	N0	M0	Female	III	NA	NA	2	NO	1	9.13	1	5.88
TCGA-CC-A8HS	83.0784	39.0381	2.95535	0.127599	0.723477	0.274376	153.234	HBV-	G1	T3	N1	M0	Male	III	NA	NA	3	NO	1	9.86	1	6.6
TCGA-CC-A8HT	81.0876	25.6233	10.1856	0.517009	0.0332484	7.33736	100.816	HBV-	G2	T3	N0	M0	Male	III	NA	NA	4	NO	1	4.6	1	2.73
TCGA-CC-A8HU	28.129	23.7705	11.8036	0.0598816	0	5.4338	10.1061	HBV-	G3	T3	N0	M0	Female	III	NA	NA	3	NO	1	11.3	1	9.89
TCGA-CC-A8HV	54.0246	10.6745	1.70807	0.0111093	0.0657277	9.68911	40.4644	HBV-	G2	T2	N0	M0	Female	II	NA	NA	2	NO	1	9.17	1	7.92
TCGA-CC-A9FS	70.0961	68.1395	2.43969	0.0745878	0	1.9968	38.504	HBV-	G2	T2	N0	M0	Female	II	NA	NA	2	NO	0	6.93	1	3.58
TCGA-CC-A9FU	56.1233	14.4909	3.18533	0.363049	15.3158	1.83286	69.4967	HBV+	G2	T3	N0	M0	Male	III	NA	NA	NA	NO	0	0	0	0
TCGA-CC-A9FV	80.025	20.2076	29.6358	0.0819887	0.0404234	0.10578	2.45247	HBV-	G2	T3	N0	M0	Male	III	NA	NA	NA	NO	0	0	0	0
TCGA-CC-A9FW	44.326	18.2958	15.7249	0.256304	5.19254	0.280575	105.484	HBV-	G2	T3	N0	M0	Male	III	NA	NA	3	NO	0	8.15	1	5.03
TCGA-DD-A113	36.9379	54.5724	5.68843	0.0686488	0	1.1514	18.0919	HBV-	G3	T2	N0	M0	Male	II	Micro	AFP+	1	NA	0	79.66	1	55.06
TCGA-DD-A114	105.32	32.5507	71.2298	9.12979	0.150322	2.4913	129.536	HBV-	G3	T2	NA	M0	Male	II	Micro	AFP+	1	NA	1	37.75	NA	NA
TCGA-DD-A115	42.8768	63.7611	5.64102	0.159462	0.0336945	1.70465	1.78601	HBV-	G2	T3	N0	M0	Female	III	None	AFP-	0	NA	1	83.51	1	15.41
TCGA-DD-A116	41.2387	55.6943	11.1797	0.352681	0	1.52379	4.40058	HBV+	G3	T3	N0	M0	Female	III	NA	AFP+	1	NA	1	53.29	1	27.2
TCGA-DD-A118	28.7446	55.7663	3.27533	3.77271	0.020939	0.602725	14.2682	NA	G2	T2	N0	M0	Female	II	None	AFP+	1	NA	0	112.91	1	21.62
TCGA-DD-A119	20.1094	36.0663	4.08933	0.0135926	0.020105	0.263054	5.58523	HBV+	G3	T3	N0	M1	Male	IV	Micro	AFP+	1	NA	1	7.33	NA	NA
TCGA-DD-A11A	47.1221	56.5496	1.98245	0	0	1.19736	10.7129	HBV-	G3	T1	N0	M0	Male	I	None	AFP+	0	NA	0	2.6	0	2.6
TCGA-DD-A11B	31.8034	72.73	2.22745	0	0.0493864	1.03387	38.9986	HBV-	G2	T1	N0	M0	Male	I	None	AFP-	1	NA	1	0.46	NA	NA
TCGA-DD-A11C	36.2232	30.2878	7.26797	0.300226	0.0605545	1.25007	0.257812	NA	G3	T1	N0	M0	Male	I	None	AFP-	1	NA	0	21.75	0	21.75
TCGA-DD-A11D	23.5502	37.4381	4.03796	0	0.175651	1.18741	11.1054	HBV-	G2	T1	N0	M0	Female	I	None	AFP-	1	NA	1	51.25	1	16.36
TCGA-DD-A1EA	36.6261	78.8862	46.7719	0.0233185	0.310416	0.962721	90.2653	HBV+	G2	T2	N0	M0	Male	II	Micro	AFP-	0	NA	0	79.34	1	24.77
TCGA-DD-A1EB	31.5911	47.2098	3.29691	0	0	0.0973266	0.320658	HBV-	G2	T1	N0	M0	Male	I	None	AFP-	1	NA	0	66.26	1	23.95
TCGA-DD-A1EC	71.351	37.4026	142.01	5.6958	0.806874	1.17992	27.5227	NA	G3	T1	N0	M0	Female	I	None	AFP-	1	NA	0	19.78	1	9.82
TCGA-DD-A1ED	23.4763	43.5201	27.9654	0.459738	0	0.181238	39.0239	HBV-	G1	T1	N0	M0	Male	I	None	AFP-	1	NA	0	75.59	0	75.59
TCGA-DD-A1EE	42.3924	53.2323	107.349	0.0166592	0.0739221	1.09616	2.73811	HBV-	G3	T3	N0	M0	Female	III	None	AFP-	2	NA	1	11.47	1	1.45
TCGA-DD-A1EF	34.477	124.642	10.9806	0.0468121	0.18464	0.563695	80.6843	HBV-	G3	T1	N0	M0	Male	I	None	AFP+	2	NA	1	12.94	NA	NA
TCGA-DD-A1EG	49.794	53.343	50.3385	0	0.0189854	1.30827	46.6313	HBV-	G3	T1	N0	M0	Male	I	None	AFP-	0	YES	1	45.07	1	33.05
TCGA-DD-A1EH	46.0538	41.9112	6.66854	0.116356	0.665464	0.440351	142.018	HBV+	G3	T3	N0	M0	Male	III	Macro	AFP+	1	NA	0	49.11	1	3.94
TCGA-DD-A1EI	48.8172	50.2261	11.4172	1.75971	0.0392876	2.24464	42.3146	HBV+	G2	T1	N0	M0	Female	I	None	AFP+	2	NA	0	6.01	0	6.01
TCGA-DD-A1EJ	36.5775	67.185	6.35557	0.022508	0.0499377	0.174236	9.66315	HBV-	G2	T1	N1	M0	Male	III	None	AFP+	2	NA	1	33.02	1	8.64
TCGA-DD-A1EK	35.0726	41.3293	46.1514	0.0231843	0	1.40586	0.678897	HBV-	G2	T4	N0	M1	Male	IV	None	AFP-	0	YES	1	18.33	1	5.49
TCGA-DD-A1EL	46.6124	51.3891	27.4408	0.136177	0.0525444	5.40826	53.9138	HBV+	G3	T2	N0	M0	Female	II	None	AFP-	0	NA	1	13.63	NA	NA
TCGA-DD-A39V	23.1456	29.1941	39.6689	0.0175149	0.103626	0.903893	14.4269	HBV-	G3	T2	NX	M0	Male	II	None	NA	1	NA	1	21.12	1	14.95
TCGA-DD-A39W	30.5454	135.637	2.703	0.0190951	0.338925	0.812991	7.08864	HBV-	G2	T3	N0	M0	Male	III	None	NA	NA	NA	1	27.17	NA	NA
TCGA-DD-A39X	18.9884	49.256	4.38931	0.0122813	0	0.459508	15.4641	HBV-	G2	T1	NX	M0	Female	I	None	AFP-	1	NA	1	55.65	1	33.9
TCGA-DD-A39Y	56.2631	42.4105	11.8902	0.164318	9.96479	6.46597	25.7434	HBV-	G3	T1	NX	M0	Male	I	None	AFP+	2	NA	1	5.62	NA	NA
TCGA-DD-A39Z	30.8922	69.7458	0.65346	0.0194291	2.44271	0.50134	30.906	HBV-	G2	T2	NX	M0	Male	II	None	NA	2	NA	1	19.74	NA	NA
TCGA-DD-A3A1	41.1894	36.5362	13.1713	0	0	2.12497	27.6382	HBV-	G2	T3	N0	M0	Male	III	Macro	AFP-	0	NA	1	7.65	NA	NA
TCGA-DD-A3A2	17.957	58.3941	2.29446	0.0515906	3.53561	0.066561	1.64066	HBV-	G1	T1	N0	M0	Male	I	None	NA	0	NA	1	70.01	NA	NA
TCGA-DD-A3A3	13.5754	47.5839	68.3748	0.00880031	0	1.06727	6.40083	HBV-	G2	T1	N0	M0	Male	I	Macro	AFP-	1	NA	1	17.58	NA	NA
TCGA-DD-A3A4	24.993	23.3493	7.733	0.0190903	0	0.0985196	1.20819	HBV-	G3	T3	N0	M0	Male	III	None	NA	0	NA	1	20.11	1	2.86
TCGA-DD-A3A5	24.4792	72.9547	2.6513	0	0	1.66495	9.89531	HBV-	G2	T3	N0	M0	Female	III	None	AFP+	1	NA	1	102.66	1	2.76
TCGA-DD-A3A6	73.224	10.9708	7.55673	0.0882383	0	0.227686	0.571542	HBV-	G2	T2	N0	M0	Female	II	Micro	NA	0	NA	1	107.03	NA	NA
TCGA-DD-A3A7	21.3049	16.3325	3.95211	0.0733843	0.279111	0.649226	9.66502	HBV-	G3	T3	N0	M0	Female	III	Micro	AFP+	1	YES	1	13.76	1	4.73
TCGA-DD-A3A8	23.4133	97.0028	6.80846	0.00895987	0	0.901665	4.46872	HBV-	G2	T2	N0	M0	Male	II	None	AFP-	1	NA	1	0.36	NA	NA
TCGA-DD-A3A9	26.8654	24.3124	6.83546	0.169103	0	0.114828	8.33984	HBV-	G2	T4	N0	M1	Male	IV	None	AFP+	1	NA	1	30.58	1	9.49
TCGA-DD-A4NA	98.3115	0.622264	27.8669	160.652	0.689575	7.10855	33.5491	HBV-	G3	T2	N1	M0	Female	III	NA	AFP-	0	NO	0	33.11	0	33.11
TCGA-DD-A4NB	37.3278	27.4931	36.2675	0.103925	0.0683182	1.22163	4.2321	HBV-	G2	T1	N0	M0	Female	I	None	AFP-	1	NO	0	32.49	1	29.96
TCGA-DD-A4ND	32.155	53.4027	21.7373	3.44257	0.613486	2.67562	16.6902	HBV-	G3	T1	N0	M0	Female	I	None	NA	1	YES	0	90.21	1	0.66
TCGA-DD-A4NE	47.2576	83.9011	4.30395	0.100216	0	8.71458	9.16348	HBV-	G3	T3	N0	M0	Female	III	None	AFP+	0	YES	1	21.68	1	6.24
TCGA-DD-A4NF	31.4841	105.741	7.79719	0.0197905	0	0.178733	3.21539	HBV-	G2	T1	N0	M0	Male	I	None	AFP-	0	NO	0	30.95	1	21.55
TCGA-DD-A4NG	44.8055	46.5764	66.2703	0.0376746	0.11145	4.24501	54.4251	HBV-	G2	T3	NX	M0	Male	III	Micro	AFP-	1	YES	1	26.35	1	14.13
TCGA-DD-A4NH	54.0066	5.49835	16.8011	11.6829	0.597934	3.96384	107.55	HBV-	G3	T3	N0	M0	Male	III	Macro	AFP+	0	YES	0	30.12	1	5.29
TCGA-DD-A4NI	26.0894	140.678	8.78546	0.0379238	0.0224374	0.900282	20.8059	HBV-	G2	T2	NX	M0	Female	II	None	AFP-	0	NO	0	26.81	0	26.81
TCGA-DD-A4NJ	74.605	117.269	23.7602	0.0165348	0	14.5917	1.09332	HBV-	G2	T2	N0	M0	Female	II	None	AFP-	0	NO	0	30.49	1	18.17
TCGA-DD-A4NK	39.5811	101.454	2.57099	0.0108017	0.926656	3.48401	18.876	HBV-	G2	T3	N0	M0	Female	III	None	AFP-	0	YES	1	39.75	1	2.92
TCGA-DD-A4NL	24.717	78.1893	38.4628	0.0208344	0.0308164	0.833283	28.9693	HBV-	G1	T1	N0	M0	Male	I	None	AFP-	1	NO	0	56.21	0	56.21
TCGA-DD-A4NN	24.5211	14.5039	2.19066	0.320169	0.0242853	0.571949	199.201	HBV-	G3	T1	N0	M0	Male	I	None	AFP+	0	YES	1	29.53	1	5.45
TCGA-DD-A4NO	34.4976	46.9216	5.75015	0	0	1.30284	34.7275	HBV-	G1	T1	N0	M0	Female	I	None	AFP-	0	YES	0	73.75	1	73.62
TCGA-DD-A4NP	22.0442	61.7083	6.71339	0.0758651	0.0160304	0.25169	16.687	HBV-	G3	T1	N0	M0	Male	I	None	AFP-	0	YES	0	108.67	1	90.08
TCGA-DD-A4NQ	44.6178	12.7974	97.097	0.114522	0	5.88059	17.8925	HBV+	G3	T2	N0	M0	Female	II	Macro	AFP+	0	YES	1	12.25	1	4.14
TCGA-DD-A4NR	51.7985	21.914	36.8134	0.0348574	0.103116	3.8901	14.0431	HBV-	G3	T1	N0	M0	Male	I	None	AFP+	0	NO	1	0.3	NA	NA
TCGA-DD-A4NS	57.0396	90.9523	38.3297	11.5012	5.70629	4.46896	50.7444	HBV-	G2	T1	N0	M0	Male	I	None	AFP-	0	YES	1	80.68	1	35.84
TCGA-DD-A4NV	43.0925	92.0742	8.19352	0.486875	0.0240047	1.46569	7.23579	HBV-	G1	T3	N0	M0	Female	III	None	AFP-	1	NO	0	78.78	0	78.78
TCGA-DD-A73A	34.9114	110.489	7.08667	0.0221156	0.261691	3.0245	5.34794	HBV-	G2	T1	N0	M0	Female	I	None	AFP-	1	NO	0	23.92	0	23.92
TCGA-DD-A73B	62.8414	40.9947	1.38429	0	0.0230829	1.7517	2.72716	HBV-	G2	T1	N0	M0	Male	I	None	AFP+	0	YES	1	9.3	1	7.88
TCGA-DD-A73C	33.7958	64.91	5.39029	0.0174038	0	0.044908	0.706904	HBV-	G1	T3	N0	M0	Male	III	None	AFP-	0	NO	0	23.03	1	18.59
TCGA-DD-A73D	21.7713	77.2712	0.651501	0.0284315	0	3.00789	9.14907	HBV-	G1	T2	NX	MX	Male	II	Micro	AFP-	0	NO	0	22.77	1	19.45
TCGA-DD-A73E	38.1218	58.503	22.6041	0.154143	0	3.21255	0.425611	HBV-	G1	T1	N0	M0	Male	I	None	AFP-	0	NO	0	1.45	0	1.45
TCGA-DD-A73F	38.8921	75.4619	12.1438	0.00809692	0	0.940181	2.92167	HBV-	G1	T1	N0	M0	Male	I	None	AFP+	1	NO	0	35.64	0	35.64
TCGA-DD-A73G	15.6153	51.525	1.27047	0.608279	0	0.857791	14.4447	HBV-	G3	T1	N0	M0	Male	I	None	AFP+	0	NO	0	114.26	0	114.26
TCGA-DD-AA3A	72.7722	1.87441	5.334	14.5785	0.692791	6.94943	84.4775	HBV-	G4	T1	N0	MX	Male	I	None	AFP-	1	NA	1	13.47	NA	NA
TCGA-DD-AAC8	38.2956	27.9677	89.601	0.0275407	0	1.18441	48.2663	HBV+	G3	T1	N0	M0	Male	I	Micro	AFP-	0	NO	1	0.53	NA	NA
TCGA-DD-AAC9	23.396	50.2966	12.8413	0.229395	0	0.40979	11.3177	HBV+	G2	T1	N0	M0	Male	I	None	AFP-	0	NO	0	11.4	0	11.4
TCGA-DD-AACA	44.8545	67.5199	19.6005	0	0	1.21299	2.99318	HBV+	G3	T1	N0	M0	Male	I	None	AFP-	0	YES	0	75.59	1	71.06
TCGA-DD-AACB	34.2717	39.0311	8.41885	0.286782	0	1.58571	20.3816	HBV+	G3	T1	N0	M0	Female	I	Micro	AFP+	0	NO	0	76.35	0	76.35
TCGA-DD-AACC	36.2858	16.5107	16.7061	0.384902	0	0.61119	11.9888	HBV+	G2	T1	N0	M0	Male	I	None	AFP+	0	YES	1	55.35	1	17.64
TCGA-DD-AACD	20.7792	36.4288	13.0363	0.0184284	0	0.737055	9.26079	HBV+	G4	T1	N0	M0	Male	I	Micro	AFP-	1	YES	1	12.52	1	4.96
TCGA-DD-AACE	43.2332	75.1337	3.34731	0	0	1.43436	0.332979	HBV+	G3	T1	N0	M0	Male	I	None	AFP-	0	YES	0	71.75	1	42.02
TCGA-DD-AACF	38.8736	48.0731	2.79306	0	0	6.04501	5.23486	HBV-	G3	T1	N0	M0	Male	I	None	AFP-	0	YES	1	11.99	1	3.91
TCGA-DD-AACG	28.8436	20.3276	5.13216	0.460984	0	1.55363	44.2199	HBV+	G4	T2	N0	M0	Male	II	Micro	AFP+	0	YES	1	15.41	1	4.11
TCGA-DD-AACH	105.055	47.5663	3.49124	0.123681	12.4169	3.15152	30.1274	HBV+	G3	T2	N0	M0	Male	II	Micro	AFP-	0	YES	1	6.41	1	2.73
TCGA-DD-AACI	29.6243	27.1902	20.5039	0.030415	0	1.13798	8.53282	NA	G3	T2	N0	M0	Male	II	None	AFP-	1	YES	0	53.15	1	47.04
TCGA-DD-AACJ	21.9824	46.6378	1.14497	0.0167758	0	1.31305	2.3347	NA	G2	T2	N0	M0	Male	II	Micro	AFP+	2	YES	0	69.05	1	3.29
TCGA-DD-AACK	40.8786	72.5449	63.8181	0.0270402	10.3874	0.717669	28.9721	HBV+	G2	T1	N0	M0	Male	I	Micro	AFP-	2	NO	0	0.3	0	0.3
TCGA-DD-AACL	82.9126	9.67583	42.3853	1.53013	2.56655	0.529151	17.9106	HBV-	G3	T1	N0	M0	Male	I	None	AFP+	1	NA	1	3.52	NA	NA
TCGA-DD-AACN	46.1724	51.0796	7.23848	1.07817	0.131525	5.79359	136.282	HBV+	G3	T1	N0	M0	Male	I	None	AFP+	0	YES	0	42.77	1	11.73
TCGA-DD-AACO	27.444	83.8568	3.01976	0.0530551	0	0.376477	15.9368	HBV+	G3	T1	N0	M0	Male	I	None	AFP-	0	YES	0	61.63	1	15.74
TCGA-DD-AACP	41.608	27.0445	3.095	25.2285	4.08681	0.795221	98.0537	HBV-	G3	T1	N0	M0	Female	I	None	AFP+	0	NO	0	13.63	0	13.63
TCGA-DD-AACQ	40.1017	166.943	1.05745	0	0	4.66381	16.5208	HBV+	G3	T2	N0	M0	Male	II	None	AFP-	0	YES	1	14.19	1	3.45
TCGA-DD-AACS	44.4072	206.979	1.36592	0.0149022	0.0440839	1.73038	45.6644	HBV+	G3	T1	N0	M0	Female	I	None	AFP-	0	NO	0	59.26	0	59.26
TCGA-DD-AACT	25.0738	76.064	54.5149	0	0.0485249	0.846534	17.6949	HBV+	G2	T1	N0	M0	Male	I	None	AFP-	0	NO	0	51.31	0	51.31
TCGA-DD-AACU	42.8816	125.423	29.0522	0.459333	0.0590786	2.16436	69.4406	HBV+	G3	T1	N0	M0	Female	I	None	AFP+	0	NO	0	51.48	0	51.48
TCGA-DD-AACV	25.7726	106.344	2.7992	0	0	2.58756	2.71707	HBV-	G3	T1	N0	M0	Male	I	Micro	AFP-	0	YES	0	50.3	1	11.3
TCGA-DD-AACW	38.4958	124.939	2.11948	0.131714	0	0.261438	9.53227	HBV+	G3	T1	N0	M0	Female	I	None	AFP+	0	NO	0	46.78	0	46.78
TCGA-DD-AACX	35.0703	29.0319	9.26617	0.0209801	0	1.8677	40.6464	HBV+	G3	T2	N0	M0	Male	II	None	AFP-	1	YES	0	5.58	1	1.38
TCGA-DD-AACY	36.3101	92.4323	4.17382	0	0	0.42916	18.6011	HBV+	G3	T1	N0	M0	Male	I	None	AFP+	0	YES	0	47.63	1	25.49
TCGA-DD-AACZ	59.3649	14.87	20.0606	0.00940683	0.0278275	1.69911	11.9601	NA	G4	T1	N0	M0	Male	I	Macro	AFP+	1	YES	1	5.62	1	2.89
TCGA-DD-AAD0	43.3819	76.9792	36.2505	0.0102105	0.0906147	1.10656	0.250766	HBV+	G2	T1	N0	M0	Female	I	None	AFP-	0	YES	0	4.5	1	1.54
TCGA-DD-AAD1	59.439	60.6707	26.9108	1.34372	2.30328	1.78224	144.436	HBV+	G4	T1	N0	M0	Female	I	None	AFP+	1	YES	0	18.53	1	4.17
TCGA-DD-AAD2	38.0285	68.817	11.2409	0.449102	0.147616	1.64169	17.3931	HBV+	G2	T1	N0	M0	Female	I	Micro	AFP+	0	NO	0	21.62	0	21.62
TCGA-DD-AAD3	40.7893	129.71	8.95863	0.201119	0	1.8502	22.5164	HBV+	G2	T1	N0	M0	Female	I	None	NA	0	NO	0	42.54	0	42.54
TCGA-DD-AAD5	42.9531	5.31758	111.39	0.017224	0	7.97771	75.4105	HBV+	G3	T1	N0	M0	Male	I	None	AFP+	0	YES	0	44.19	1	4.27
TCGA-DD-AAD6	24.7838	79.9416	15.8953	0	0	0.800297	4.92186	HBV+	G3	T3	N0	M0	Female	III	None	NA	1	YES	0	22.08	1	1.64
TCGA-DD-AAD8	18.4234	111.306	6.53981	0	0	5.92877	0.14968	HBV+	G2	T1	N0	M0	Male	I	None	AFP-	0	NO	0	40.05	0	40.05
TCGA-DD-AADA	23.5062	76.8669	4.63839	0.00870318	0	0.269487	7.6291	HBV+	G3	T1	N0	M0	Male	I	Macro	AFP+	0	NO	0	40.51	0	40.51
TCGA-DD-AADB	63.734	33.3926	9.33249	0.54162	0.138123	1.51805	114.743	HBV+	G4	T1	N0	M0	Male	I	None	AFP+	0	NO	0	40.8	0	40.8
TCGA-DD-AADC	61.1176	107.741	5.75126	0.448015	0	2.0038	85.7392	HBV+	G3	T1	N0	M0	Male	I	Macro	AFP+	0	YES	1	13.96	1	3.32
TCGA-DD-AADD	42.2308	86.6703	6.25457	0	0.108515	1.95618	84.5697	HBV+	G4	T1	N0	M0	Female	I	None	AFP+	1	NO	0	40.44	0	40.44
TCGA-DD-AADF	41.0647	18.614	2.01458	0	0	0.963356	1.32247	HBV+	G4	T1	N0	M0	Female	I	None	AFP+	1	NO	1	3.78	NA	NA
TCGA-DD-AADG	34.4569	98.8759	1.60021	0.00941228	0.111374	0.704323	11.1847	HBV+	G3	T3	N0	M0	Female	III	None	AFP+	0	YES	0	37.61	1	8.87
TCGA-DD-AADI	39.9641	24.9829	12.3466	6.58423	0.0298736	0.651443	119.257	HBV+	G3	T1	N0	M0	Male	I	None	AFP+	0	NO	0	35.64	0	35.64
TCGA-DD-AADJ	20.5892	42.4644	1.72458	0.088879	0.690174	0.143337	17.9874	NA	G3	T1	N0	M0	Female	I	None	AFP+	0	NO	0	35.02	0	35.02
TCGA-DD-AADK	35.7436	97.0462	15.2987	0.816262	0	0.799358	31.6963	HBV+	G3	T2	N0	M0	Male	II	Micro	AFP+	0	NO	0	34.46	0	34.46
TCGA-DD-AADL	54.6766	152.995	2.40253	0.0538712	0	3.28983	40.862	HBV+	G4	T1	N0	M0	Male	I	Micro	AFP-	0	NO	0	20.89	0	20.89
TCGA-DD-AADM	25.2815	60.5079	2.57054	0.00774504	0.0687345	1.31901	7.16964	HBV+	G3	T2	N0	M0	Female	II	None	AFP+	0	NO	1	0.39	NA	NA
TCGA-DD-AADN	31.5243	8.63539	3.82121	0	0	1.15158	0.468402	HBV+	G4	T1	NX	MX	Female	I	Micro	AFP+	0	NO	0	29.5	0	29.5
TCGA-DD-AADO	16.4989	14.7374	4.58301	0	0	1.25743	18.0301	HBV+	G3	T1	N0	M0	Male	I	Micro	AFP+	0	NO	0	14.88	0	14.88
TCGA-DD-AADP	37.2487	108.567	5.16682	1.27624	0	1.67191	21.1989	HBV+	G3	T1	N0	M0	Male	I	Micro	AFP-	0	NO	0	15.05	0	15.05
TCGA-DD-AADQ	28.7007	31.4635	192.594	0	0.212188	2.52949	49.6866	HBV+	G3	T2	N0	M0	Female	II	None	AFP-	0	NO	0	14.32	0	14.32
TCGA-DD-AADR	34.2122	71.3006	3.80279	0	0.0323802	2.00534	1.03395	HBV+	G3	T1	N0	M0	Male	I	None	AFP-	0	YES	0	66.62	1	66.62
TCGA-DD-AADS	16.0891	46.4628	2.0945	0.00914038	0	0.613221	3.17731	HBV-	G2	T1	N0	M0	Female	I	None	AFP-	0	NO	0	15.57	0	15.57
TCGA-DD-AADU	18.6528	78.1281	3.68748	0.00972428	0.287665	1.85682	12.9333	HBV-	G3	T2	N0	M0	Male	II	Micro	AFP+	0	NO	0	18.2	0	18.2
TCGA-DD-AADV	41.7124	75.4634	23.6967	0.0751729	0.0808646	2.32767	19.4692	HBV+	G3	T1	N0	M0	Male	I	None	AFP-	0	NO	0	18.86	0	18.86
TCGA-DD-AADW	66.1742	10.4554	5.97487	5.87329	0	2.74379	243.81	HBV+	G3	T1	N0	M0	Male	I	None	AFP+	1	NO	0	19.28	1	12.68
TCGA-DD-AADY	31.5512	37.3704	1.73857	0.0161096	0.476557	1.12235	66.438	HBV+	G2	T1	N0	M0	Male	I	None	AFP-	0	NO	0	18.23	0	18.23
TCGA-DD-AAE0	66.6201	5.90839	3.56402	68.8823	0.0669632	6.65871	200.395	HBV+	G4	T3	N0	M0	Male	III	None	AFP+	0	NO	0	18.23	0	18.23
TCGA-DD-AAE1	28.9489	75.633	1.82812	0.0118332	0	0.427475	56.8273	HBV+	G3	T1	N0	M0	Female	I	None	AFP+	0	NO	0	18.13	0	18.13
TCGA-DD-AAE2	42.3251	41.981	8.54416	0.0234301	0.0231038	0.665039	0.28034	HBV+	G3	T1	N0	M0	Male	I	None	AFP+	0	NO	0	20.96	0	20.96
TCGA-DD-AAE3	23.0373	49.3659	4.36734	0	0.96908	0.301891	1.14935	HBV+	G2	T1	N0	M0	Male	I	None	AFP-	0	NO	0	18.59	0	18.59
TCGA-DD-AAE4	22.5591	39.8827	8.10753	0.0105973	0	0.847686	0.380387	HBV+	G1	T1	N0	M0	Female	I	None	AFP-	0	YES	0	19.97	1	3.65
TCGA-DD-AAE6	35.3076	97.6482	0.368498	0	0	2.5038	26.135	NA	G2	T1	N0	M0	Male	I	Micro	AFP+	0	YES	0	4.63	1	3.45
TCGA-DD-AAE7	26.1787	90.8036	5.45478	0.421682	0	0.816067	8.29006	HBV+	G2	T1	N0	M0	Male	I	None	AFP-	0	NO	0	21.16	0	21.16
TCGA-DD-AAE9	30.9922	115.757	42.8586	0.103476	0	0.979013	6.48362	HBV+	G3	T1	N0	M0	Male	I	None	AFP-	0	NO	0	23.72	0	23.72
TCGA-DD-AAEA	32.8058	35.5723	5.68322	0	0.109611	4.35024	5.39003	HBV+	G3	T1	N0	M0	Male	I	None	AFP-	0	NO	0	18.89	0	18.89
TCGA-DD-AAEB	24.3107	77.9775	1.57897	0.012791	0.908122	2.97047	0.0241647	HBV+	G2	T1	N0	M0	Male	I	None	AFP-	1	NO	0	15.7	0	15.7
TCGA-DD-AAED	45.9222	91.4081	2.15829	0.0139039	0	10.5837	29.4193	HBV+	G3	T1	N0	M0	Male	I	None	AFP+	0	YES	0	25.07	1	6.5
TCGA-DD-AAEE	35.6869	59.9915	2.25607	0.022387	0.176602	0.905008	3.62315	HBV+	G4	T1	N0	M0	Male	I	None	AFP-	0	YES	0	26.61	1	7.36
TCGA-DD-AAEG	31.1516	46.8517	3.35791	0.0724516	0.0642982	0.149561	7.87034	HBV-	G3	T1	N0	M0	Male	I	None	AFP-	0	NO	0	23.62	0	23.62
TCGA-DD-AAEH	39.2044	96.5667	10.2417	0.0104097	0	1.77281	19.8824	NA	G2	T1	N0	M0	Male	I	Micro	NA	2	NO	0	25.76	1	21.16
TCGA-DD-AAEI	30.4894	57.8739	4.7747	0	0.6204	0.627739	14.089	HBV+	G2	T1	N0	M0	Male	I	None	AFP+	0	YES	0	50.3	1	16.13
TCGA-DD-AAEK	31.1761	98.1794	20.1726	0.0178718	0.0528688	0.230578	12.7626	HBV+	G3	T2	N0	M0	Male	II	None	AFP+	0	NO	0	35.05	0	35.05
TCGA-DD-AAVP	40.7626	45.9405	10.9237	0.0163112	0	2.98829	1.78728	HBV+	G1	T1	N0	M0	Female	I	None	AFP-	0	YES	0	90.41	1	29.66
TCGA-DD-AAVQ	47.8996	7.97163	22.8566	0.231043	0.045565	1.45069	64.2654	HBV+	G2	T1	N0	M0	Male	I	None	AFP+	1	YES	0	89.62	1	50.03
TCGA-DD-AAVR	26.526	53.6175	13.1871	0.0525735	0	1.17571	8.90586	HBV+	G2	T1	N0	M0	Male	I	None	AFP+	1	NO	0	82.56	0	82.56
TCGA-DD-AAVS	43.6375	139.18	6.36089	10.0437	0.0995356	1.88837	69.3507	HBV+	G2	T1	N0	M0	Male	I	None	AFP+	1	NO	0	59.89	0	59.89
TCGA-DD-AAVU	44.8996	42.6133	1.11944	0.0676837	0	1.79014	11.4762	HBV+	G2	T2	N0	M0	Female	II	Micro	AFP-	1	YES	0	72.34	1	53.55
TCGA-DD-AAVV	45.4008	29.1681	15.7716	0.352506	0.0289664	2.17291	24.6773	HBV+	G3	T2	N0	M0	Male	II	Micro	AFP-	1	NO	0	80.65	0	80.65
TCGA-DD-AAVW	39.0859	97.7575	14.0969	0.146007	0	2.69522	46.3194	HBV+	G2	T1	N0	M0	Male	I	None	AFP+	0	NO	0	76.12	0	76.12
TCGA-DD-AAVX	28.6218	51.031	7.82918	0.0142937	0.676541	0.368828	40.6404	HBV+	G2	T2	N0	M0	Male	II	Micro	AFP-	0	YES	0	56.44	1	12.91
TCGA-DD-AAVY	28.5653	80.754	4.34971	0	0	1.9535	23.7616	HBV-	G2	T3	N0	M0	Male	III	Micro	AFP-	0	NO	0	64.72	0	64.72
TCGA-DD-AAVZ	35.4296	55.7421	3.25564	0.194611	0	0.211438	48.0472	HBV+	G2	T1	N0	M0	Male	I	None	AFP+	0	NO	0	62.42	0	62.42
TCGA-DD-AAW0	41.876	133.432	14.0688	0.793036	0	0.954946	22.523	HBV+	G2	T1	N0	M0	Male	I	None	AFP-	0	NO	0	66.2	0	66.2
TCGA-DD-AAW1	22.7917	51.7634	21.7722	0.0245657	1.25962	0.866304	27.6446	HBV-	G2	T3	N0	M0	Male	III	Micro	AFP-	0	NO	0	65.34	0	65.34
TCGA-DD-AAW2	27.0056	70.1489	3.60995	0.0153575	0.136292	1.06995	3.56864	HBV-	G2	T1	N0	M0	Male	I	None	AFP-	1	YES	0	60.94	1	12.84
TCGA-DD-AAW3	44.4433	111.302	4.55483	0.0143971	0.0425896	2.86051	8.67646	HBV-	G2	T1	N0	M0	Male	I	None	AFP-	0	NO	0	53.65	0	53.65
TCGA-ED-A459	47.4294	20.5728	179.537	0.39903	0.196736	4.71918	30.4209	NA	G2	T2	N0	M0	Male	II	Micro	AFP+	NA	NO	0	29.89	0	29.89
TCGA-ED-A4XI	26.6068	140.714	10.0532	2.23195	0.0536797	1.38128	33.5272	HBV-	G3	T2	N0	M0	Female	II	Micro	AFP+	NA	NO	0	26.91	0	26.91
TCGA-ED-A5KG	87.9461	12.8032	102.341	2.01183	5.56953	0.305367	36.849	HBV-	G2	T2	N0	M0	Male	II	Micro	AFP+	NA	NO	0	28.06	1	3.61
TCGA-ED-A627	51.4022	55.6279	28.4362	16.2357	0.110729	1.01414	48.1566	HBV-	G2	T1	NX	M0	Female	I	NA	NA	2	NO	0	13.9	0	13.9
TCGA-ED-A66X	43.2981	16.5135	15.3329	2.90813	0.0253772	0.398442	56.6906	HBV-	G3	T3	N0	M0	Male	III	Micro	AFP+	NA	YES	0	13.34	1	4.07
TCGA-ED-A66Y	42.3499	17.9643	1.33429	0.0302527	0	0.884711	153.305	HBV-	G3	T3	N0	M0	Female	III	Micro	AFP+	NA	NO	1	9.72	NA	NA
TCGA-ED-A7PX	110.267	1.6367	14.2955	5.63811	1.05608	2.63649	67.2813	HBV-	G3	T2	NX	M0	Male	II	Micro	AFP+	NA	NO	0	0.2	0	0.2
TCGA-ED-A7PY	25.2152	54.8566	1.48009	0.757635	0	0.768022	54.697	HBV-	G3	T2	NX	M0	Female	II	Micro	AFP-	NA	NO	0	12.81	0	12.81
TCGA-ED-A7PZ	32.0312	16.9456	2.28393	0.492895	0.0652876	3.43588	62.5	HBV-	G2	T2	NX	M0	Male	II	Micro	AFP-	NA	NO	0	0.2	0	0.2
TCGA-ED-A7XO	46.8584	62.0122	17.0421	0.828008	0.222675	3.49618	2.84413	HBV-	G2	T3	N0	M0	Male	III	Micro	AFP-	NA	NO	0	14.03	1	8.61
TCGA-ED-A7XP	34.3328	55.7868	7.67082	0.060434	0.0255395	2.651	17.1747	HBV-	G3	T2	N0	M0	Male	II	Micro	AFP-	NA	NO	0	13.14	1	6.14
TCGA-ED-A82E	65.9037	9.49606	68.1483	72.2866	0.0569252	8.51565	47.7146	HBV-	G2	T3	N0	M0	Male	III	Micro	AFP-	NA	NO	0	13.4	0	13.4
TCGA-ED-A8O5	33.6136	85.4526	2.80096	0.15754	1.34905	0.0641855	89.9294	HBV-	G3	T3	N0	M0	Female	III	Micro	AFP+	NA	NO	0	13.34	0	13.34
TCGA-ED-A8O6	29.6774	32.0512	3.96788	0.719228	0.103787	2.62537	84.7406	HBV-	G3	T3	N0	M0	Male	III	Micro	AFP+	NA	NO	1	1.84	NA	NA
TCGA-ED-A97K	83.7581	21.8397	143.943	166.13	0.223749	18.9871	173.634	HBV-	G2	T3	N0	M0	Male	III	Micro	AFP-	NA	NO	0	0.2	0	0.2
TCGA-EP-A12J	34.6652	68.435	38.1058	0.0102081	1.26831	0.237065	12.8825	HBV-	G1	T1	NX	MX	Male	I	None	NA	NA	NA	0	18.73	0	18.73
TCGA-EP-A26S	42.7726	63.6741	5.19904	0.00764506	0.0452315	0.986348	99.1948	HBV-	G2	T1	N0	MX	Male	I	None	NA	1	NA	0	19.97	0	19.97
TCGA-EP-A2KA	41.6675	33.6234	5.58292	0.113747	8.09815	3.34598	8.16584	HBV-	G3	T3	NX	MX	Male	III	NA	AFP-	0	NA	1	20.6	1	14.22
TCGA-EP-A2KB	25.1028	87.5659	1.7483	0.00627366	0.0371177	0.323765	4.91866	HBV-	G2	T1	NX	MX	Male	I	None	AFP+	1	NA	1	19.58	1	5.29
TCGA-EP-A2KC	27.5814	68.9509	17.9232	0.00801033	7.39324	3.01774	65.0723	HBV-	G3	T1	NX	MX	Male	I	None	AFP+	0	NA	1	0.62	NA	NA
TCGA-EP-A3JL	32.6699	54.9078	25.8129	0.017118	0.911496	0.397534	26.0654	HBV-	G2	T1	NX	MX	Female	I	None	AFP-	0	NA	0	9.95	0	9.95
TCGA-EP-A3RK	41.8045	43.1551	81.5294	0.102418	0.050496	0.352368	36.7468	HBV-	G2	T3	NX	MX	Male	III	NA	AFP-	0	NA	0	11.93	1	10.51
TCGA-ES-A2HS	17.0239	108.543	0.767188	0.0203506	0	0.245055	7.58675	HBV-	G2	T1	NX	MX	Male	I	None	AFP-	1	NA	1	22.6	NA	NA
TCGA-ES-A2HT	15.8987	59.4072	2.63543	0.00551052	0.0326026	0.31282	2.25907	HBV-	G2	T1	NX	MX	Male	I	None	AFP-	1	NA	1	14.39	NA	NA
TCGA-FV-A23B	40.9559	48.7857	5.95305	0.00715868	9.14843	0.997484	57.5859	HBV-	NA	T2	N0	M0	Male	II	NA	NA	NA	NA	1	60.84	1	47.73
TCGA-FV-A2QQ	31.2606	84.1979	5.54107	0.194511	0.199179	0.772166	16.4514	HBV-	G2	T1	N0	MX	Male	I	None	NA	NA	NO	0	23.95	0	23.95
TCGA-FV-A2QR	40.2287	80.2291	8.80701	0.0181209	0.0804082	1.40275	6.60715	HBV-	G1	T1	N0	M0	Male	I	NA	NA	NA	NA	1	19.09	1	18.43
TCGA-FV-A3I0	42.5258	0.882892	40.2318	146.504	2.29579	15.4143	160.216	HBV-	G2	T2	NX	M0	Male	II	Micro	NA	NA	NA	0	27.86	1	5.22
TCGA-FV-A3I1	50.6454	79.6489	38.6518	0.148575	0.0258539	3.33762	41.5087	HBV-	G2	T2	N0	MX	Female	II	Micro	NA	NA	NA	1	8.11	NA	NA
TCGA-FV-A3R2	50.0829	142.691	3.02619	0.00854685	0	0.50724	49.3282	HBV-	NA	T1	NX	MX	Female	I	NA	NA	NA	NO	1	6.37	NA	NA
TCGA-FV-A3R3	36.1559	61.9594	14.8294	1.15668	0	0.146785	5.96451	HBV-	G2	T1	NX	MX	Male	I	None	NA	1	NO	1	12.02	NA	NA
TCGA-FV-A495	29.9162	43.9323	7.52719	1.77205	0.0738327	2.31847	12.2751	HBV-	G2	T2	NX	M0	Male	II	None	AFP+	NA	NO	0	0.03	0	0.03
TCGA-FV-A496	26.5332	27.1792	1.43688	0	0	1.32603	14.9286	HBV-	G2	T1	NX	M0	Male	I	None	AFP+	NA	NO	0	0.33	0	0.33
TCGA-FV-A4ZP	30.9647	19.2983	3.37422	0.0394194	0.699668	1.42403	27.1373	HBV-	G2	T3	NX	M0	Male	III	Micro	AFP+	NA	NO	1	81.67	NA	NA
TCGA-FV-A4ZQ	90.4874	43.7183	15.1817	0.0439042	4.59768	3.6932	24.2362	HBV-	G2	T1	NX	M0	Male	I	None	NA	NA	NO	0	0.39	0	0.39
TCGA-G3-A25S	23.8724	41.9864	2.52559	0.0240051	0.0236707	3.17967	0.211635	HBV-	G2	T1	N0	M0	Female	I	Micro	AFP+	1	NA	1	13.67	1	1.22
TCGA-G3-A25T	82.0867	12.3853	18.9438	2.20038	0.0239308	10.771	17.4989	HBV-	G2	T3	N0	M0	Male	III	None	AFP-	0	NA	0	51.02	1	14.85
TCGA-G3-A25U	39.36	93.9297	1.29165	0	0	2.2312	4.15199	HBV+	G3	T1	N0	M0	Female	I	None	AFP-	0	NA	0	53.75	0	53.75
TCGA-G3-A25V	32.2525	65.1556	70.0318	0.711051	0	1.37103	40.4176	HBV-	G2	T1	N0	M0	Male	I	None	AFP-	2	NA	0	28.25	1	16.06
TCGA-G3-A25X	40.0615	16.1776	57.3356	1.07816	0.0229456	6.82502	42.1587	HBV+	G3	T2	N0	M0	Male	II	None	AFP-	0	NA	0	58.44	0	58.44
TCGA-G3-A25Y	60.8865	14.6537	8.71992	19.3232	0	2.14436	162.564	HBV+	G3	T1	N0	M0	Female	I	None	AFP+	0	NA	1	14.85	1	11.66
TCGA-G3-A25Z	17.3225	61.0263	12.4914	0.0387589	0	1.18347	8.56713	HBV+	G2	T1	N0	M0	Female	I	None	AFP+	0	NA	0	21.52	0	21.52
TCGA-G3-A3CG	45.2257	47.6157	3.64939	0	3.94811	2.18388	13.9188	HBV-	G2	T1	N0	M0	Female	I	Micro	AFP+	1	NA	0	22.11	1	10.81
TCGA-G3-A3CH	45.2279	112.718	5.13609	0.019628	0.0290319	2.91221	9.47423	HBV+	G2	T3	N0	M0	Male	III	None	AFP+	0	NA	0	25.62	1	18.33
TCGA-G3-A3CI	24.5298	96.8841	7.31005	0.0292007	0.316734	0.57767	6.21537	HBV-	G2	T1	N0	M0	Female	I	None	AFP-	1	NA	0	5.91	0	5.91
TCGA-G3-A3CJ	19.265	54.8049	22.8653	0.00748804	0	0.560332	38.7611	HBV-	G2	T2	N0	M0	Female	II	Micro	AFP-	0	NA	0	19.51	1	9.72
TCGA-G3-A3CK	26.8261	76.482	19.4737	0.0857275	0.0195077	0.357335	32.6903	HBV+	G2	T1	N0	M0	Male	I	None	AFP-	0	NA	0	19.22	0	19.22
TCGA-G3-A5SI	32.0438	48.1792	1.28687	0.0103627	0	2.54024	2.42756	HBV-	G2	T2	N0	M0	Male	II	None	AFP-	1	YES	1	25.23	1	11.43
TCGA-G3-A5SJ	36.5569	37.7484	33.2882	0.749377	0.179742	4.83414	264.338	HBV-	G2	T1	NX	M0	Male	I	None	AFP-	0	YES	0	22.93	1	10.12
TCGA-G3-A5SK	14.445	48.1838	5.04599	0.0309822	0.0305507	0.266484	4.13623	HBV-	G1	T1	NX	M0	Male	I	NA	NA	0	NO	0	24.44	1	20.24
TCGA-G3-A5SL	29.3095	67.8576	8.23207	0.0560436	0	3.42938	10.3155	HBV-	G2	T2	NX	M0	Male	II	Micro	AFP-	0	NO	0	20.4	0	20.4
TCGA-G3-A5SM	29.6161	27.9321	10.292	0.530062	0.929883	0.66797	10.7824	HBV-	G3	T2	NX	M0	Male	II	None	AFP-	1	NO	0	17.08	1	8.28
TCGA-G3-A6UC	25.637	55.8576	9.80043	1.11853	0	5.22501	2.95108	HBV-	G2	T3	N0	M0	Male	III	Micro	AFP-	0	NO	0	22.04	1	20.99
TCGA-G3-A7M5	29.595	80.3949	1.84781	0.0317434	0.23476	2.04773	0.164916	HBV-	G2	T1	NX	MX	Female	I	None	AFP-	0	NO	0	14.68	0	14.68
TCGA-G3-A7M6	90.3218	13.4646	11.3453	4.05676	0.165909	7.2841	431.658	HBV-	G3	T1	NX	MX	Male	I	None	AFP+	0	YES	0	20.76	1	19.19
TCGA-G3-A7M7	26.7782	66.3266	55.4096	0.0362652	0.0268201	0.865588	10.7222	HBV-	G1	T1	NX	MX	Male	I	None	AFP-	0	NO	0	11.86	0	11.86
TCGA-G3-A7M8	32.7501	103.947	3.70675	0.989974	0.0273697	0.835579	8.61718	HBV-	G1	T1	NX	MX	Male	I	None	AFP-	0	NO	0	14.13	0	14.13
TCGA-G3-A7M9	143.447	5.74949	9.73211	17.6484	9.87995	1.74627	66.4502	HBV-	G2	T3	NX	MX	Male	III	Macro	AFP+	0	NO	1	1.84	NA	NA
TCGA-G3-AAUZ	24.6777	50.6935	4.1564	0.0174897	0	1.01542	5.83183	HBV+	G2	T1	N0	M0	Male	I	None	AFP-	0	NO	0	15.77	0	15.77
TCGA-G3-AAV0	34.1926	73.6069	0.853492	0	0.0506024	0.529666	7.56197	HBV+	G2	T1	N0	M0	Female	I	None	AFP-	0	NO	0	15.64	0	15.64
TCGA-G3-AAV1	34.1785	43.7613	7.91033	0.00958907	0.0567331	0.519607	32.2278	HBV+	G3	T4	N0	M0	Female	III	Micro	AFP-	1	YES	1	11.79	1	7.85
TCGA-G3-AAV2	36.5644	98.9381	9.98512	0	0	1.13109	2.41677	HBV-	G1	T1	N0	M0	Female	I	None	AFP-	0	NO	0	12.22	0	12.22
TCGA-G3-AAV3	41.0943	98.2256	15.385	0.0510341	0.201293	0.395058	14.0282	HBV-	G2	T2	N0	M0	Male	II	None	AFP-	1	NO	0	13.53	0	13.53
TCGA-G3-AAV4	40.5405	59.2321	3.32979	0.0113182	0.0334818	2.62846	0.0213824	HBV+	G1	T1	N0	M0	Male	I	None	AFP-	0	NO	1	0.89	NA	NA
TCGA-G3-AAV5	33.8262	63.9802	11.3792	0.0067019	0.0198257	0.674438	7.50811	HBV-	G2	T2	N0	M0	Male	II	Macro	NA	1	YES	0	11.63	1	8.74
TCGA-G3-AAV6	23.0353	25.8583	2.35409	10.7232	47.463	0.104021	104.002	HBV-	G3	T3	N0	M0	Male	III	Micro	AFP+	0	YES	1	2.14	1	1.45
TCGA-G3-AAV7	71.3549	1.28944	84.2979	28.3285	16.4299	3.26329	125.055	HBV+	G2	T2	N0	M0	Male	II	Micro	AFP-	0	NO	0	11.86	0	11.86
TCGA-GJ-A3OU	41.9141	38.3693	112.228	1.58128	0	1.1183	9.22763	HBV-	G2	T1	NX	MX	Male	I	None	AFP-	NA	NO	0	28.88	1	28.88
TCGA-GJ-A6C0	46.7531	13.9633	44.9423	0.0707064	0.0232406	2.22992	7.74756	HBV-	G2	T2	NX	MX	Female	II	Micro	NA	NA	NO	1	1.02	NA	NA
TCGA-GJ-A9DB	51.9427	116.857	47.2781	0.112461	0.030244	4.69579	37.2193	HBV-	G2	T1	N0	MX	Male	I	None	NA	NA	NO	1	2.2	NA	NA
TCGA-HP-A5MZ	33.5895	79.8066	25.9865	0.0247284	0.24384	1.08474	19.4498	HBV-	G2	T1	NX	M0	Female	I	None	NA	NA	NO	1	2.99	NA	NA
TCGA-HP-A5N0	33.1128	95.0777	6.391	0	0.409009	0.332981	10.3611	HBV-	NA	TX	NX	M0	Male	NA	NA	NA	0	YES	1	37.68	1	6.08
TCGA-K7-A5RF	26.5382	82.1197	12.066	3.59594	0.355432	0.265741	16.0189	HBV-	G1	T1	NX	MX	Male	I	NA	AFP-	NA	YES	0	20.73	1	6.73
TCGA-K7-A5RG	51.6376	45.7708	21.0091	0.0972689	0.978325	1.95771	11.0072	HBV-	G1	T1	NX	MX	Female	I	None	AFP-	NA	NO	0	17.05	0	17.05
TCGA-K7-A6G5	22.1383	110.07	12.4274	0.32002	0.022016	1.09462	14.7068	HBV+	G2	T1	N0	MX	Female	I	None	NA	0	NO	0	16.82	0	16.82
TCGA-K7-AAU7	101.329	19.4412	109.227	9.1863	7.46703	9.25378	154.134	HBV-	G2	T2	NX	MX	Male	II	Micro	AFP+	0	YES	0	11.79	1	1.91
TCGA-KR-A7K0	32.2391	48.237	35.4685	0.0975069	0.0288447	4.83077	8.43682	HBV-	G1	T1	N0	M0	Female	I	None	AFP-	NA	NO	1	2.14	NA	NA
TCGA-KR-A7K2	27.8387	68.6291	4.39434	0.210171	0.828975	3.71874	15.5041	HBV-	G1	T1	N0	M0	Male	I	None	AFP-	NA	NO	0	27.23	0	27.23
TCGA-KR-A7K7	26.4059	19.4039	10.767	1.09919	0.10767	3.64398	50.7456	HBV-	G1	T2	N0	M0	Female	II	Micro	AFP+	NA	YES	0	31.24	1	7.85
TCGA-KR-A7K8	90.657	62.6689	11.1756	0.0103981	0	15.7228	0.451813	HBV-	G1	T1	N0	M0	Female	I	None	AFP+	NA	NO	0	29.76	0	29.76
TCGA-LG-A6GG	39.3227	44.8566	1.20019	0.0568284	3.72245	3.93826	1.45703	HBV-	G2	T2	NX	M0	Male	II	Micro	NA	0	NO	0	12.71	0	12.71
TCGA-LG-A9QC	47.6819	58.7832	34.2761	0.292018	0	3.89313	0.55168	HBV-	G2	T1	NX	M0	Male	I	Micro	NA	NA	NO	0	13.96	0	13.96
TCGA-LG-A9QD	28.7133	84.2795	11.7636	0.00732702	0	0.86969	12.721	HBV-	G2	T3	N0	M0	Female	III	None	NA	NA	NO	0	12.02	0	12.02
TCGA-MI-A75C	28.7935	65.1001	3.27376	0.00838801	1.16624	5.62745	35.544	HBV-	G3	T1	N0	M0	Male	I	None	AFP-	1	NO	0	9.56	0	9.56
TCGA-MI-A75E	35.9142	66.0997	19.449	3.37825	0	0.712454	36.6516	HBV-	G2	T4	N0	M0	Male	III	Micro	AFP-	1	NO	0	16.66	0	16.66
TCGA-MI-A75G	27.0831	50.6542	7.79891	0	2.28684	0.886549	1.58214	HBV-	G2	T2	N0	M0	Female	II	None	AFP-	1	NO	0	22.93	0	22.93
TCGA-MI-A75H	28.3541	60.4833	4.45386	0	1.2146	1.40378	9.26937	HBV-	NA	NA	NX	MX	Female	NA	Micro	AFP-	1	YES	0	24.54	1	10.09
TCGA-MI-A75I	42.8337	77.3261	3.6598	0.240506	0	1.09138	17.0308	HBV-	G1	T2	NX	MX	Female	NA	NA	NA	1	YES	0	20.7	1	8.71
TCGA-MR-A520	22.2881	97.4166	3.88689	0.0181949	0.565158	0.516443	2.33742	HBV-	G1	T1	NX	MX	Female	I	NA	NA	NA	NA	0	7.52	0	7.52
TCGA-MR-A8JO	59.4812	24.8876	49.356	0	0.237217	6.13851	5.07502	HBV-	G3	T1	N0	MX	Male	I	None	AFP-	NA	NO	0	10.84	0	10.84
TCGA-NI-A4U2	18.4877	36.1595	4.75991	0.11046	0	0.665059	3.81035	HBV-	G1	T3	NX	MX	Male	III	None	AFP-	0	YES	1	58.84	1	42.21
TCGA-NI-A8LF	41.0027	36.8197	5.95891	0.222938	0	5.13131	5.66058	HBV-	G3	T1	NX	MX	Male	I	None	NA	1	NO	0	26.25	0	26.25
TCGA-O8-A75V	29.2343	54.8705	37.3826	0.0531784	0.707909	0.617486	20.5199	HBV+	G2	T1	NX	MX	Female	I	None	AFP-	NA	NO	0	17.67	0	17.67
TCGA-PD-A5DF	46.4625	67.3203	40.2095	0.0977659	0	4.36428	12.0793	HBV-	G2	T4	N0	M0	Female	III	NA	NA	NA	NO	1	20.99	NA	NA
TCGA-QA-A7B7	52.0037	54.9344	3.02409	0.749568	0.0414464	4.28405	0.251454	HBV+	G2	T2	NX	MX	Female	II	Micro	AFP+	1	NO	0	3.09	1	2.89
TCGA-RC-A6M3	76.3319	5.32565	63.6239	0.374787	0	27.002	26.8685	NA	G3	T2	N0	M0	Female	II	Micro	NA	NA	NA	0	0	0	0
TCGA-RC-A6M4	19.0358	54.9624	1.79993	0.0442729	0	2.03727	25.7612	HBV-	G2	T3	NX	MX	Male	III	None	AFP-	1	NA	0	0.72	0	0.72
TCGA-RC-A6M5	32.2053	50.8216	25.251	0.00789291	0	2.79021	1.67006	HBV-	G2	T1	N1	M0	Female	IV	None	NA	NA	NA	0	0.49	0	0.49
TCGA-RC-A6M6	55.9695	1.2711	4.97727	3.00005	5.39884	5.37583	11.2094	HBV-	G3	T2	NX	M0	Female	II	None	AFP+	NA	NA	0	0.3	0	0.3
TCGA-RC-A7S9	41.8519	58.7477	2.22206	0.143489	0.530588	2.38812	38.3441	HBV+	G3	T1	N0	M0	Male	I	None	AFP-	0	NO	0	21.02	0	21.02
TCGA-RC-A7SB	40.1193	38.4144	5.04051	0.276446	1.72644	1.82295	19.5993	HBV+	G2	T2	N0	M0	Male	II	None	AFP-	0	NO	0	19.32	0	19.32
TCGA-RC-A7SF	31.803	73.5346	4.68999	0	0.0642784	7.37293	12.0892	HBV-	G2	T1	N0	M0	Male	I	None	AFP+	0	YES	0	19.02	1	16.49
TCGA-RC-A7SH	49.4832	7.81472	2.42181	0.322668	0.0734248	3.68265	58.1919	HBV+	G3	T2	N0	M0	Female	II	Micro	AFP+	1	YES	0	15.37	1	2.99
TCGA-RC-A7SK	27.7002	255.718	1.08578	0.286824	0	3.96966	1.13299	HBV-	G3	T1	N0	M0	Female	I	Micro	AFP+	0	YES	0	15.51	1	10.25
TCGA-RG-A7D4	32.089	40.3734	11.5067	0.128488	0.0877141	2.70336	69.1245	HBV-	G2	T2	N0	M0	Female	II	NA	AFP+	NA	NO	0	36.07	0	36.07
TCGA-T1-A6J8	39.7493	58.4383	7.60013	2.52059	0	3.06828	20.0161	HBV-	G2	T1	NX	M0	Male	NA	None	NA	NA	NA	0	0.76	0	0.76
TCGA-UB-A7MA	56.7878	19.6865	16.5144	18.9452	1.39004	1.76362	77.0703	HBV-	G2	T2	N0	M0	Female	II	Micro	AFP+	0	YES	0	27.86	1	15.7
TCGA-UB-A7MB	69.0783	80.5627	2.34761	0.044985	0.452456	7.45215	1.32577	HBV-	G3	T2	NX	MX	Male	II	Micro	AFP+	0	YES	0	19.74	1	1.58
TCGA-UB-A7MC	30.4507	54.2232	14.0704	0.013524	0	4.5889	3.21923	HBV+	G3	T3	N0	MX	Male	III	Micro	AFP+	0	NA	0	16.43	1	11.79
TCGA-UB-A7MD	40.8964	29.5925	25.808	0.0182129	1.29306	1.26888	10.8384	HBV-	G3	T1	N0	MX	Male	I	Micro	AFP+	0	NO	1	1.71	NA	NA
TCGA-UB-A7ME	33.7315	86.0218	11.5825	0.135976	0	1.23836	51.0298	HBV+	G2	T1	NX	MX	Female	I	None	AFP+	0	NO	0	15.97	0	15.97
TCGA-UB-A7MF	43.8646	56.5837	5.57174	0.0128739	0.0952095	3.47141	2.66319	HBV+	G2	T3	NX	MX	Male	III	Micro	AFP+	NA	YES	1	7.03	1	4.37
TCGA-UB-AA0U	49.9462	96.7862	13.3161	1.0288	0.124221	4.0091	19.7733	HBV-	G2	T2	NX	MX	Male	II	None	AFP+	0	YES	0	10.74	1	3.48
TCGA-UB-AA0V	33.7455	85.2718	9.89297	5.84508	0.0807991	1.90292	24.6651	HBV-	G1	NA	NX	MX	Female	I	None	AFP-	0	NO	0	10.32	0	10.32
TCGA-WJ-A86L	46.272	29.4527	4.30997	0.0122237	0.0361603	4.88891	2.35548	HBV-	G2	T1	NX	MX	Male	I	None	AFP-	1	NO	0	11.33	0	11.33
TCGA-WQ-A9G7	79.6983	29.9928	3.52563	0.978382	0.120594	4.69851	41.1003	HBV-	G3	T3	NX	M0	Female	NA	None	NA	NA	NO	0	0.99	0	0.99
TCGA-WQ-AB4B	33.1448	31.6793	20.21	0.343389	0.0350283	3.54426	10.9166	HBV-	G2	T2	NX	M0	Male	II	Micro	AFP-	NA	NO	0	12.98	1	8.97
TCGA-WX-AA44	54.004	116.173	5.74372	2.29578	0.130604	7.32895	77.0406	HBV-	G3	T1	NX	MX	Female	I	None	AFP+	1	YES	0	20.2	1	8.08
TCGA-WX-AA46	30.0806	98.2098	2.29834	0.207285	0.0211446	0.165994	7.26491	HBV-	G1	T2	NX	MX	Male	II	Macro	AFP-	0	NO	0	24.84	0	24.84
TCGA-WX-AA47	29.1614	4.71027	6.94934	0.0379086	0.224284	2.70629	29.3629	HBV-	G2	T3	NX	MX	Male	III	Macro	AFP-	2	YES	1	18.27	1	15.93
TCGA-XR-A8TC	29.2419	13.5837	2.57154	0.0993965	0.0267306	2.16841	5.99188	HBV+	G2	T1	NX	MX	Male	I	None	AFP+	0	NO	0	43.99	0	43.99
TCGA-XR-A8TD	53.7877	9.85033	26.2665	1.0634	0.0311461	15.4856	2.56591	HBV-	G3	T3	N0	M0	Male	III	None	AFP+	1	NO	0	33.84	0	33.84
TCGA-XR-A8TE	35.0089	54.1274	24.9774	0.185052	0.0273712	4.39299	17.917	HBV-	G1	T3	N0	MX	Female	III	None	AFP+	0	YES	0	30.39	1	6.9
TCGA-XR-A8TF	33.429	62.6289	1.47449	0.020671	0.214022	1.97352	1.8159	HBV+	G1	T1	NX	MX	Female	I	None	AFP+	0	YES	1	22.77	1	7.59
TCGA-XR-A8TG	52.4385	73.7901	21.3348	0.275056	0.135612	2.67336	9.44004	HBV-	G2	T1	NX	M0	Male	I	None	AFP-	0	YES	0	29.5	1	11.5
TCGA-YA-A8S7	52.9178	3.86449	156.625	0.0767259	4.25573	6.43435	22.9203	HBV-	G3	T3	N0	MX	Female	III	None	AFP+	NA	YES	1	13.53	1	13.07
TCGA-ZP-A9CV	47.1322	113.383	8.74355	0.030278	0.208994	1.11983	30.2594	HBV-	G1	T1	NX	MX	Male	NA	None	AFP+	1	NO	1	35.74	NA	NA
TCGA-ZP-A9CY	26.5533	74.3574	15.7562	0.692364	2.67627	1.42924	11.5628	HBV-	G1	T1	NX	MX	Female	NA	None	NA	1	NO	0	25.69	0	25.69
TCGA-ZP-A9CZ	47.7276	82.7616	14.6649	0.0379698	0	1.984	3.62249	HBV+	G1	T1	NX	MX	Female	NA	None	AFP-	0	NO	0	23.19	0	23.19
TCGA-ZP-A9D0	25.3408	137.968	1.82081	0.0827217	0.0543797	0.996105	9.04674	HBV-	G1	T1	NX	MX	Male	NA	None	NA	0	NO	0	35.84	0	35.84
TCGA-ZP-A9D1	43.4156	29.6599	11.2121	0.0510711	0.906477	2.58292	7.024	HBV-	G2	T1	NX	MX	Male	NA	None	AFP-	0	NO	0	0.69	0	0.69
TCGA-ZP-A9D2	84.5393	12.5533	13.6869	62.732	0	6.7575	191.297	HBV-	G2	T2	NX	MX	Male	NA	Micro	NA	0	YES	1	25.13	1	10.35
TCGA-ZP-A9D4	36.9879	42.3769	6.25625	0.0292861	0.115513	1.48618	48.559	HBV-	G1	T1	NX	MX	Female	NA	None	AFP-	0	NO	0	12.98	0	12.98
TCGA-ZS-A9CD	38.7261	73.4046	21.8268	0.0198441	0	0.691267	19.5321	NA	G2	T2	NX	MX	Female	II	None	NA	1	YES	1	45.53	1	12.19
TCGA-ZS-A9CE	21.559	73.3791	11.0489	0.0184917	0.0182341	1.94041	15.8486	NA	G1	T2	NX	MX	Male	II	Micro	NA	0	YES	0	40.77	1	29.3
TCGA-ZS-A9CF	36.461	110.502	6.21586	0.0573605	0	5.7132	1.30039	HBV-	G2	T2	NX	MX	Male	II	Micro	NA	0	YES	0	79.24	1	20.89
TCGA-ZS-A9CG	30.5328	85.0338	36.4389	0.392953	0	1.72373	10.4117	NA	G2	T2	NX	MX	Female	II	Micro	NA	0	NO	0	11.2	0	11.2
