# Supplementary material for: MTA2 triggered R-loop trans-regulates BDH1-mediated β-hydroxybutyrylation and potentiates propagation of hepatocellular carcinoma stem cells
Source: Signal Transduct Target Ther. 2021 Apr 2;6:135. doi: 10.1038/s41392-021-00464-z (PMC8016859; doi:10.1038/s41392-021-00464-z)
Supplement: Supplementary file 3 — Table S2 [file 41392_2021_464_MOESM3_ESM.xlsx]

## Sheet: Cor
R	CDH1	CDH13	CHD3	CHD4	GATAD2A	GATAD2B	HDAC1	HDAC2	MBD2	MBD3	MTA1	MTA2	MTA3	PROM1	PTCH1	RARB	RBBP4	RBBP7	SYT1	TLE1
Whole cases	0.29	0.21	0.54	0.7	0.61	0.53	0.6	0.67	0.61	0.31	0.53	1	0.6	0.3	0.43	0.37	0.69	0.58	0.28	0.17
CD133-	0.2	0.35	0.38	0.49	0.49	0.46	0.45	0.49	0.41	0.13	0.35	1	0.4	0.068	0.19	0.26	0.58	0.46	0.18	0.15
CD133+	0.25	0.21	0.52	0.75	0.58	0.52	0.66	0.66	0.64	0.32	0.54	1	0.62	0.29	0.42	0.39	0.73	0.61	0.34	0.21
P	CDH1	CDH13	CHD3	CHD4	GATAD2A	GATAD2B	HDAC1	HDAC2	MBD2	MBD3	MTA1	MTA2	MTA3	PROM1	PTCH1	RARB	RBBP4	RBBP7	SYT1	TLE1
Whole cases	7.3e-09	3.3e-05	6.1e-30	3.1e-56	1.3e-38	9.6e-28	2.4e-37	8e-50	1.4e-38	5.6e-10	7.1e-28	0	2.6e-37	3.3e-09	5.5e-18	8.8e-14	4.3e-54	1.1e-34	6.2e-08	0.00097
CD133-	0.016	1.3e-05	1.4e-06	1.3e-10	2.8e-10	3.5e-09	9.7e-09	2.1e-10	1.3e-07	0.11	1.2e-05	0	4.3e-07	0.41	0.02	0.0015	4.7e-15	2.6e-09	0.03	0.065
CD133+	0.0014	0.0091	1.7e-12	1.4e-30	1.2e-15	1.4e-12	2.7e-21	1.2e-21	8.6e-20	4e-05	2.1e-13	0	1.2e-18	0.00021	3e-08	3e-07	4.6e-28	1.5e-17	8e-06	0.0089
