# Supplementary material for: MTA2 triggered R-loop trans-regulates BDH1-mediated β-hydroxybutyrylation and potentiates propagation of hepatocellular carcinoma stem cells
Source: Signal Transduct Target Ther. 2021 Apr 2;6:135. doi: 10.1038/s41392-021-00464-z (PMC8016859; doi:10.1038/s41392-021-00464-z)
Supplement: Supplementary file 4 — Table S3 [file 41392_2021_464_MOESM4_ESM.xlsx]

## Sheet: MTA2_orf_cor
Gene	DFS_p	OS_p	r_MTA2	pval_MTA2	r_CD133	pval_CD133	Hazard.Ration	CI95	pvalue	color	Shape	Size
BDH1	0.0154369	0.00247401	-0.345816	7.3377e-12	-0.207792	5.50812e-05	0.99	0.985-0.996	< 0.001	#00468BCC	15	2.6066
DLG2	0.0156936	0.0262118	0.133431	0.0100846	0.012092	0.816436	0.969	0.617-1.522	0.892	#00468BCC	19	1.5815
CACNA1C-IT3	0.00960976	0.00366346	0.219874	1.92692e-05	0.103016	0.0473887	3977.67	21.153-747968.32	0.002	#ED0000CC	19	2.43611
DOK5	0.00386077	0.00379872	0.163218	0.00160849	0.0269973	0.604218	0.928	0.854-1.009	0.081	#ED0000CC	19	2.42036
FAM230C	0.018302	0.0105436	0.222745	1.48827e-05	0.00947051	0.855737	1.045	0.969-1.126	0.254	#ED0000CC	19	1.97701
FMN2	0.00359731	0.0424013	0.184092	0.000364685	-0.0150816	0.772178	1.125	1.037-1.221	0.005	#ED0000CC	19	1.37262
CEP72	0.0400433	0.0165257	0.395066	2.61937e-15	0.211088	4.1601e-05	1.031	1-1.063	0.053	grey	17	1.78184
JARID2	0.01763	0.0198201	0.47334	4.10424e-22	0.218256	2.22559e-05	1.033	1-1.067	0.047	grey	17	1.7029
ABR	0.849974	0.143691	0.40909	2.11623e-16	0.278696	4.80265e-08	1.001	0.989-1.012	0.879	grey	17	0.842571
AGAP1	0.0507018	0.0258724	0.583795	2.85993e-35	0.425737	9.12162e-18	1.067	1.026-1.108	0.001	grey	17	1.58716
ARHGEF18	0.443003	0.862192	0.589506	4.29947e-36	0.345295	7.92449e-12	1.098	0.989-1.218	0.079	grey	17	0.064396
CMIP	0.255602	0.0432436	0.47498	2.82475e-22	0.366413	3.12655e-13	1.021	0.992-1.051	0.153	grey	17	1.36408
COL5A1	0.504353	0.215994	0.424365	1.18997e-17	0.239673	3.02544e-06	1.002	0.998-1.006	0.392	grey	17	0.665559
DOCK1	0.898612	0.631242	0.465005	2.65693e-21	0.364655	4.12991e-13	1.004	0.986-1.021	0.691	grey	17	0.199804
EPHA6	0.147137	0.113302	0.371689	1.34232e-13	0.320262	2.70231e-10	1.156	1.041-1.284	0.007	grey	17	0.945763
EXD3	0.271905	0.862789	0.352744	2.60387e-12	0.346969	6.1861e-12	1.034	0.968-1.105	0.319	grey	17	0.0640953
FAM83B	0.0654472	0.154566	0.389717	6.63043e-15	0.492137	5.01645e-24	1.062	0.993-1.135	0.081	grey	17	0.810887
GRHL2	0.331341	0.895264	0.298795	4.34719e-09	0.443415	2.65993e-19	1.007	0.974-1.041	0.691	grey	17	0.048049
LAMC1	0.508803	0.134493	0.470004	8.7206e-22	0.219904	1.92187e-05	1.002	1-1.004	0.073	grey	17	0.8713
MAST4	0.490752	0.288339	0.39219	4.32451e-15	0.368119	2.38268e-13	1.012	0.984-1.041	0.398	grey	17	0.540097
MBTPS1	0.163819	0.640339	0.437892	8.20813e-19	0.394465	2.90973e-15	1.006	0.992-1.02	0.397	grey	17	0.19359
MED13	0.168908	0.707517	0.408968	2.16419e-16	0.204883	7.03003e-05	1.013	0.997-1.029	0.12	grey	17	0.150263
NCOR2	0.0892601	0.159263	0.638186	7.98033e-44	0.293081	8.7721e-09	1.011	1-1.023	0.058	grey	17	0.797886
NRP1	0.981517	0.370626	0.425768	9.06711e-18	0.223108	1.44003e-05	1.006	1.001-1.011	0.02	grey	17	0.431064
OSBPL2	0.0716534	0.154375	0.505815	1.70737e-25	0.307254	1.49404e-09	1.037	0.997-1.078	0.069	grey	17	0.811423
PAM	0.154621	0.147318	0.501573	4.95111e-25	0.224665	1.24973e-05	1.015	1.001-1.029	0.032	grey	17	0.831744
PDE9A	0.14472	0.651768	0.282597	3.05717e-08	0.238826	3.28588e-06	1.01	0.991-1.029	0.323	grey	17	0.185907
TBC1D16	0.084856	0.31788	0.414907	7.19509e-17	0.274151	8.05698e-08	1.021	1.007-1.034	0.003	grey	17	0.497736
TNIK	0.947784	0.96737	0.610083	3.37802e-39	0.243754	2.02376e-06	1.034	0.996-1.073	0.084	grey	17	0.0144074
TNS1	0.197895	0.0686682	0.467224	1.62386e-21	0.26383	2.51978e-07	1.004	0.997-1.012	0.262	grey	17	1.16324
WDR60	0.077597	0.273418	0.495455	2.24054e-24	0.512057	3.46776e-26	1.023	0.979-1.068	0.311	grey	17	0.563173
ZDHHC20	0.6199	0.0325726	0.585477	1.64316e-35	0.241278	2.5851e-06	1.016	1.002-1.03	0.026	grey	17	1.48715
ADAMTSL3	0.571761	0.275007	-0.0160843	0.757489	0.057492	0.269354	0.992	0.966-1.019	0.547	grey	19	0.560656
ANKRD44	0.566598	0.316592	0.475422	2.55372e-22	0.115372	0.0262732	1.031	0.95-1.119	0.465	grey	19	0.4995
ANO4	0.44232	0.0520678	0.297839	4.89382e-09	0.0748549	0.150162	0.962	0.777-1.191	0.721	grey	19	1.28343
ARSG	0.0908605	0.487041	0.165609	0.00136842	0.0973141	0.0611343	1.029	0.936-1.132	0.554	grey	19	0.312435
ATRNL1	0.843084	0.904611	0.105302	0.0426576	-0.0285887	0.583067	1.061	0.998-1.129	0.059	grey	19	0.043538
BCAS3	0.360454	0.159098	0.102564	0.0483738	0.0767668	0.139992	0.98	0.929-1.033	0.451	grey	19	0.798335
BMP7	0.449521	0.960446	0.334392	3.83373e-11	0.0330069	0.526222	1.017	0.986-1.049	0.286	grey	19	0.0175268
BRIP1	0.00139636	0.126333	0.34415	9.37869e-12	0.0287527	0.580907	1.058	0.993-1.128	0.081	grey	19	0.898482
CAMTA1	0.0516623	0.0105617	0.306911	1.56121e-09	0.0972415	0.0613285	1.06	1.021-1.101	0.002	grey	19	1.97627
CDH12	0.437773	0.238691	0.167494	0.00120297	0.0119126	0.819112	1.012	0.991-1.032	0.269	grey	19	0.622164
CDH13	0.324023	0.86723	0.213751	3.30564e-05	0.074888	0.149981	1.009	0.938-1.085	0.809	grey	19	0.0618659
CDH4	0.974298	0.477456	0.176281	0.000647974	0.0355327	0.49504	0.966	0.777-1.201	0.759	grey	19	0.321067
CHD5	0.547988	0.615177	0.233262	5.6104e-06	0.0773844	0.136822	1.404	0.713-2.765	0.327	grey	19	0.211
CNTNAP2	0.799626	0.821469	0.135259	0.00909433	0.0374828	0.471656	1.016	0.994-1.039	0.153	grey	19	0.085409
COL23A1	0.0232371	0.506553	0.0993265	0.0559485	0.00336304	0.948526	1.008	0.968-1.05	0.688	grey	19	0.295375
DSCAM	0.228521	0.702382	0.160815	0.00188799	0.250675	1.00661e-06	2.817	0.404-19.658	0.296	grey	19	0.153426
EVL	0.820302	0.459463	0.407785	2.68776e-16	0.116236	0.0251617	1.008	0.994-1.022	0.257	grey	19	0.33775
FAM120B	0.67113	0.91866	0.428928	4.89306e-18	0.143528	0.00561312	1.028	0.996-1.062	0.086	grey	19	0.0368454
FAM182A	0.260865	0.00830338	0.168114	0.00115267	-0.00543238	0.916945	1.762	0.759-4.095	0.188	grey	19	2.08075
FAM92A	0.756547	0.933398	0.352014	2.90759e-12	0.124192	0.0166968	1.015	0.961-1.071	0.593	grey	19	0.029933
GREB1	0.536013	0.738907	-0.0706531	0.17447	-0.0616631	0.236083	1.003	0.978-1.028	0.822	grey	19	0.13141
GRK5	0.489298	0.268249	0.285975	2.05605e-08	0.0262519	0.614241	1.013	0.97-1.058	0.562	grey	19	0.571461
HHLA1	0.737453	0.105712	0.0516188	0.321414	-0.00811062	0.876272	5153.73	1.022-25988402.249	0.049	grey	19	0.975874
INSM1	0.676159	0.229421	0.154172	0.00290738	0.117333	0.0238101	1.022	0.902-1.158	0.733	grey	19	0.639367
KCNIP3	0.628884	0.930498	0.251089	9.6478e-07	0.132393	0.0106889	1.036	0.991-1.084	0.119	grey	19	0.0312848
KCNK2	0.0796043	0.0258865	0.287976	1.6215e-08	0.0700271	0.178329	1.013	0.989-1.037	0.303	grey	19	1.58693
LINC00051	0.55948	0.823041	0.133723	0.0099207	0.172967	0.0008211	0.261	0.001-69.755	0.638	grey	19	0.0845786
LMF1	0.461746	0.636435	0.026889	0.605669	0.0803987	0.122137	0.896	0.826-0.973	0.009	grey	19	0.196246
LSM6	0.102792	0.445739	0.403546	5.80357e-16	0.0661626	0.20356	1.015	0.987-1.043	0.291	grey	19	0.35092
MAMDC2	0.0284587	0.0961054	0.250183	1.05855e-06	0.0517371	0.320306	0.974	0.871-1.088	0.638	grey	19	1.01725
MAP3K8	0.972692	0.58648	0.213951	3.24862e-05	0.103148	0.0471048	1.013	0.994-1.032	0.183	grey	19	0.231747
MBP	0.250613	0.270146	0.441529	3.91706e-19	0.172329	0.000858991	1.025	0.977-1.075	0.307	grey	19	0.568401
MIR1207	0.000192742	0.393943	-0.0544865	0.295228	-0.0149773	0.77371	0.89	0.381-2.078	0.788	grey	19	0.404567
MIR218-1	0.0101416	0.589625	0.138616	0.00749887	0.00808173	0.876709	1.935	0.085-43.939	0.679	grey	19	0.229424
MIR3616	0.792183	0.996786	0.0438317	0.399892	-0.00104669	0.983969	0.673	0.213-2.128	0.501	grey	19	0.00139796
MIR5189	0.890448	0.315379	-0.0245902	0.636846	-0.0289669	0.578091	1.44	0.579-3.58	0.432	grey	19	0.501167
MIR548Q	0.335039	0.106276	-0.0548928	0.291637	-0.0145546	0.77993	0.179	0.016-1.994	0.162	grey	19	0.973563
MMP17	0.39545	0.0880368	0.150554	0.00365298	-0.00192482	0.970525	1.02	0.983-1.057	0.296	grey	19	1.05534
MUC12	0.197317	0.0991924	-0.0170062	0.74406	-0.00167682	0.974321	0.971	0.918-1.028	0.314	grey	19	1.00352
MUC4	0.466827	0.18314	0.182698	0.000404779	0.40747	2.84727e-16	1.052	0.49-2.257	0.897	grey	19	0.737217
NRCAM	0.564029	0.0372749	0.139668	0.00705302	-0.0176137	0.735254	1.009	0.998-1.02	0.104	grey	19	1.42858
NUCB2	0.163646	0.195257	0.25272	8.15647e-07	0.0427125	0.412045	1.008	1.001-1.015	0.029	grey	19	0.709394
PDE4D	0.713327	0.0502459	0.243651	2.0446e-06	0.0606059	0.244228	1.016	0.942-1.096	0.687	grey	19	1.2989
PHACTR3	0.00631089	0.148683	0.126844	0.0144924	0.0723936	0.164068	0.427	0.093-1.964	0.275	grey	19	0.827738
PKIA	0.625528	0.0190219	0.351542	3.12241e-12	0.0287475	0.580974	1.06	1.016-1.106	0.007	grey	19	1.72075
PRDM9	0.443972	0.357197	0.0985169	0.0579891	-0.0234148	0.653041	1.406	1.15-1.72	< 0.001	grey	19	0.447092
PRKAR1B	0.601471	0.139469	0.27206	1.01903e-07	0.140751	0.00661874	1.01	0.998-1.022	0.117	grey	19	0.855523
PROP1	0.105628	0.224272	0.236706	4.0351e-06	0.0471908	0.364726	322.472	1.419-73282.158	0.037	grey	19	0.649225
PVT1	0.210425	0.274139	0.267724	1.64811e-07	0.180428	0.000478931	1.042	1.007-1.079	0.018	grey	19	0.562029
RBFOX3	0.00923338	0.366789	0.169701	0.00103266	0.0730284	0.160392	3.772	0.827-17.208	0.086	grey	19	0.435583
RPH3AL	0.392484	0.70452	0.0923892	0.0755124	0.141578	0.00630361	1.004	0.963-1.046	0.859	grey	19	0.152107
SERINC2	0.113128	0.0601686	0.148351	0.00418777	0.0163809	0.753161	1.001	1-1.002	0.008	grey	19	1.22063
SH3GL3	0.950526	0.584995	-0.0535068	0.30401	-0.0332889	0.522691	0.993	0.969-1.017	0.563	grey	19	0.232848
SNTG2	0.0182362	0.701115	0.120314	0.0204488	0.116755	0.0245142	0.766	0.04-14.495	0.859	grey	19	0.154211
SRGAP3	0.6492	0.85795	0.246556	1.52915e-06	0.0559163	0.282719	1.016	0.879-1.175	0.826	grey	19	0.0665382
STXBP5-AS1	0.970881	0.307745	0.233798	5.33131e-06	0.0261467	0.615662	1.153	0.923-1.44	0.21	grey	19	0.511809
TBC1D32	0.317475	0.0371655	0.501706	4.78969e-25	0.187204	0.000288129	1.538	1.203-1.967	< 0.001	grey	19	1.42986
TEX14	0.167785	0.867245	0.18113	0.000454749	-0.0243144	0.64063	0.97	0.639-1.472	0.887	grey	19	0.0618582
TMEM242	0.0147144	0.891733	0.251209	9.52937e-07	0.0930719	0.0733688	1.025	0.983-1.068	0.244	grey	19	0.0497651
TMPRSS3	0.576955	0.329253	0.267804	1.63368e-07	0.199267	0.000111533	1.004	0.994-1.015	0.444	grey	19	0.482471
XRCC4	0.271845	0.0809715	0.422155	1.82106e-17	0.16352	0.0015761	1.047	1.021-1.073	< 0.001	grey	19	1.09167
ZDHHC11	0.585024	0.193482	0.117381	0.023752	0.118931	0.0219526	1.031	0.944-1.126	0.501	grey	19	0.713359
