# Supplementary material for: MTA2 triggered R-loop trans-regulates BDH1-mediated β-hydroxybutyrylation and potentiates propagation of hepatocellular carcinoma stem cells
Source: Signal Transduct Target Ther. 2021 Apr 2;6:135. doi: 10.1038/s41392-021-00464-z (PMC8016859; doi:10.1038/s41392-021-00464-z)
Supplement: Supplementary file 5 — Table S4 [file 41392_2021_464_MOESM5_ESM.xlsx]

## Sheet: CorR
R	BDH1	MTA2	PROM1	JMJD6	CREB3	GTPBP4	NPM1	TIMM23	WDR77	HNRNPU	ABCE1	PDCD6	PSMD11	PLBD1	STK25	KDM3A	POP1	PTPMT1	ARF4	FUBP1	PSMD7	SYNCRIP	ETF1	PDSS1	PPP1CB	DDX20	LMO4	EIF2S1	BCAP29	PIGF	TXNL1
Whole cases	1	-0.037	-0.054	-0.25	-0.27	-0.21	-0.21	-0.23	-0.16	-0.046	-0.023	-0.23	-0.018	-0.24	0.1	0.02	-0.093	-0.12	-0.14	-0.062	-0.13	-0.015	-0.1	-0.062	-0.053	0.063	-0.074	-0.068	-0.055	0.091	0.016
CD133-	1	-0.35	-0.21	-0.45	-0.44	-0.37	-0.35	-0.33	-0.32	-0.27	-0.22	-0.32	-0.21	-0.33	-0.22	-0.23	-0.27	-0.27	-0.26	-0.23	-0.22	-0.24	-0.24	-0.2	-0.2	-0.16	-0.22	-0.18	-0.14	-0.065	-0.1
CD133+	1	-0.44	-0.23	-0.52	-0.5	-0.45	-0.4	-0.4	-0.37	-0.36	-0.35	-0.35	-0.35	-0.34	-0.34	-0.33	-0.32	-0.32	-0.3	-0.3	-0.29	-0.29	-0.27	-0.27	-0.27	-0.25	-0.25	-0.24	-0.21	-0.17	-0.14
P-value	BDH1	MTA2	PROM1	JMJD6	CREB3	GTPBP4	NPM1	TIMM23	WDR77	HNRNPU	ABCE1	PDCD6	PSMD11	PLBD1	STK25	KDM3A	POP1	PTPMT1	ARF4	FUBP1	PSMD7	SYNCRIP	ETF1	PDSS1	PPP1CB	DDX20	LMO4	EIF2S1	BCAP29	PIGF	TXNL1
Whole cases	0	0.65	0.49	0.0014	0.00056	0.0092	0.0063	0.0036	0.038	0.56	0.77	0.0031	0.83	0.0022	0.21	0.8	0.24	0.15	0.072	0.44	0.089	0.85	0.19	0.44	0.51	0.43	0.35	0.39	0.49	0.25	0.85
CD133-	0	7.3e-12	5.5e-05	1.7e-19	5.8e-19	3.4e-13	4.2e-12	1.3e-10	2.1e-10	2e-07	2.5e-05	3.7e-10	6.8e-05	1.1e-10	2.4e-05	9.6e-06	1.7e-07	1.2e-07	5.7e-07	5.2e-06	1.4e-05	4.4e-06	2.7e-06	0.00015	0.00011	0.0024	1.3e-05	0.00042	0.0056	0.21	0.053
CD133+	0	5e-09	0.003	2.9e-12	2.3e-11	3e-09	1.3e-07	1.9e-07	1.4e-06	3e-06	6.3e-06	5e-06	7.3e-06	1.3e-05	1.4e-05	1.8e-05	2.8e-05	3.3e-05	0.00015	0.00012	0.00017	0.00017	0.00053	0.00059	0.00054	0.0012	0.0014	0.0024	0.0085	0.033	0.069
