# Supplementary material for: MTA2 triggered R-loop trans-regulates BDH1-mediated β-hydroxybutyrylation and potentiates propagation of hepatocellular carcinoma stem cells
Source: Signal Transduct Target Ther. 2021 Apr 2;6:135. doi: 10.1038/s41392-021-00464-z (PMC8016859; doi:10.1038/s41392-021-00464-z)
Supplement: Supplementary file 6 — Table S5 [file 41392_2021_464_MOESM6_ESM.xlsx]

## Sheet: Sheet1
Patient ID	Sex	Age	Anatomic Site	Pathology	Grade	Stage
1	M	39	Liver	Hepatocellular carcinoma	II-III	T2N0M0
2	M	33	Liver	Hepatocellular carcinoma	II-III	T2N0M0
3	M	47	Liver	Hepatocellular carcinoma	III	T2N0M0
4	M	65	Liver	Hepatocellular carcinoma	III	T2N0M0
5	M	52	Liver	Hepatocellular carcinoma	II	T2N0M0
6	F	46	Liver	Hepatocellular carcinoma	III	T2N1M0
7	F	52	Liver	Hepatocellular carcinoma	III	T1N0M0
8	M	47	Liver	Hepatocellular carcinoma	II	T3N0M0
9	M	41	Liver	Hepatocellular carcinoma	II	T2N0M0
10	M	36	Liver	Hepatocellular carcinoma	II	T2N0M0
11	M	61	Liver	Hepatocellular carcinoma	II	T2N0M0
12	M	60	Liver	Hepatocellular carcinoma	II	T2N0M0
13	M	52	Liver	Hepatocellular carcinoma	II	T3N0M0
14	M	44	Liver	Hepatocellular carcinoma	II	T2N0M0
15	F	73	Liver	Hepatocellular carcinoma	II	T3N0M0
16	M	39	Liver	Hepatocellular carcinoma	II-III	T2N0M0
17	M	33	Liver	Hepatocellular carcinoma	II-III	T2N0M0
18	M	47	Liver	Hepatocellular carcinoma	III	T2N0M0
19	M	65	Liver	Hepatocellular carcinoma	III	T2N0M0
20	M	52	Liver	Hepatocellular carcinoma	II	T2N0M0
21	F	46	Liver	Hepatocellular carcinoma	III	T2N1M0
22	F	52	Liver	Hepatocellular carcinoma	III	T1N0M0
23	M	47	Liver	Hepatocellular carcinoma	II	T3N0M0
24	M	41	Liver	Hepatocellular carcinoma	II	T2N0M0
25	M	36	Liver	Hepatocellular carcinoma	II	T2N0M0
26	M	61	Liver	Hepatocellular carcinoma	II	T2N0M0
27	M	60	Liver	Hepatocellular carcinoma	II	T2N0M0
28	M	52	Liver	Hepatocellular carcinoma	II	T3N0M0
29	M	44	Liver	Hepatocellular carcinoma	II	T2N0M0
30	F	73	Liver	Hepatocellular carcinoma	II	T3N0M0
31	F	60	Liver	Hepatocellular carcinoma	I-II	T2N0M0
32	M	18	Liver	Hepatocellular carcinoma	II	T2N0M0
33	M	67	Liver	Hepatocellular carcinoma	II	T2N0M0
34	M	43	Liver	Hepatocellular carcinoma	I	T2N0M0
35	M	75	Liver	Hepatocellular carcinoma	I	T3N0M0
36	M	32	Liver	Hepatocellular carcinoma	II	T2N0M0
37	F	50	Liver	Hepatocellular carcinoma	II	T3N1M0
38	M	57	Liver	Hepatocellular carcinoma	I-II	T2N0M0
39	M	43	Liver	Hepatocellular carcinoma	I-II	T3N0M0
40	M	50	Liver	Hepatocellular carcinoma	I-II	T4N1M0
41	M	42	Liver	Hepatocellular carcinoma	II	T2N0M0
42	M	53	Liver	Hepatocellular carcinoma	II	T2N0M0
43	M	40	Liver	Hepatocellular carcinoma	I-II	T3N0M0
44	M	55	Liver	Hepatocellular carcinoma	III	T3N0M0
45	F	42	Liver	Hepatocellular carcinoma	II	T2N0M0
46	F	60	Liver	Hepatocellular carcinoma	I-II	T2N0M0
47	M	18	Liver	Hepatocellular carcinoma	II	T2N0M0
48	M	67	Liver	Hepatocellular carcinoma	II	T2N0M0
49	M	43	Liver	Hepatocellular carcinoma	I	T2N0M0
50	M	75	Liver	Hepatocellular carcinoma	I	T3N0M0
51	M	32	Liver	Hepatocellular carcinoma	II	T2N0M0
52	F	50	Liver	Hepatocellular carcinoma	II	T3N1M0
53	M	57	Liver	Hepatocellular carcinoma	I-II	T2N0M0
54	M	43	Liver	Hepatocellular carcinoma	I-II	T3N0M0
55	M	50	Liver	Hepatocellular carcinoma	I-II	T4N1M0
56	M	42	Liver	Hepatocellular carcinoma	II	T2N0M0
57	M	53	Liver	Hepatocellular carcinoma	II	T2N0M0
58	M	40	Liver	Hepatocellular carcinoma	I-II	T3N0M0
59	M	55	Liver	Hepatocellular carcinoma	III	T3N0M0
60	F	42	Liver	Hepatocellular carcinoma	II	T2N0M0
61	M	38	Liver	Hepatocellular carcinoma	II	T2N0M0
62	M	40	Liver	Hepatocellular carcinoma	III	T3N0M0
63	M	55	Liver	Hepatocellular carcinoma	III	T2N0M0
64	F	46	Liver	Hepatocellular carcinoma	II	T2N0M0
65	M	47	Liver	Hepatocellular carcinoma	II	T2N0M0
66	M	51	Liver	Hepatocellular carcinoma	II	T3N0M0
67	M	38	Liver	Hepatocellular carcinoma	III	T3N0M0
68	M	50	Liver	Hepatocellular carcinoma	II	T2N0M0
69	M	43	Liver	Hepatocellular carcinoma	III	T3N0M0
70	M	58	Liver	Hepatocellular carcinoma	I-II	T2N0M0
71	M	31	Liver	Hepatocellular carcinoma	I-II	T2N0M0
72	M	44	Liver	Hepatocellular carcinoma	I	T2N0M0
73	M	52	Liver	Hepatocellular carcinoma	II	T2N0M0
74	M	48	Liver	Hepatocellular carcinoma	II	T2N0M0
75	M	73	Liver	Hepatocellular carcinoma	III	T2N0M0
76	M	38	Liver	Hepatocellular carcinoma	II	T2N0M0
77	M	40	Liver	Hepatocellular carcinoma	III	T3N0M0
78	M	55	Liver	Hepatocellular carcinoma	III	T2N0M0
79	F	46	Liver	Hepatocellular carcinoma	II	T2N0M0
80	M	47	Liver	Hepatocellular carcinoma	II	T2N0M0
81	M	51	Liver	Hepatocellular carcinoma	II	T3N0M0
82	M	38	Liver	Hepatocellular carcinoma	III	T3N0M0
83	M	50	Liver	Hepatocellular carcinoma	II	T2N0M0
84	M	43	Liver	Hepatocellular carcinoma	III	T3N0M0
85	M	58	Liver	Hepatocellular carcinoma	I-II	T2N0M0
86	M	31	Liver	Hepatocellular carcinoma	I-II	T2N0M0
87	M	44	Liver	Hepatocellular carcinoma	I	T2N0M0
88	M	52	Liver	Hepatocellular carcinoma	II	T2N0M0
89	M	48	Liver	Hepatocellular carcinoma	II	T2N0M0
90	M	73	Liver	Hepatocellular carcinoma	III	T2N0M0
91	F	50	Liver	Hepatocellular carcinoma	I	T2N0M0
92	F	69	Liver	Hepatocellular carcinoma	II	T2N0M0
93	M	66	Liver	Hepatocellular carcinoma	I-II	T3N0M0
94	M	53	Liver	Hepatocellular carcinoma	I	T2N0M0
95	M	32	Liver	Hepatocellular carcinoma	II	T2N0M0
96	M	62	Liver	Hepatocellular carcinoma	I	T2N0M0
97	M	59	Liver	Hepatocellular carcinoma	II	T2N0M0
98	F	79	Liver	Hepatocellular carcinoma	III	T2N0M0
99	M	74	Liver	Hepatocellular carcinoma	II-III	T3N0M0
100	M	50	Liver	Hepatocellular carcinoma	II	T2N0M0
101	M	67	Liver	Hepatocellular carcinoma	II	T2N0M0
102	F	50	Liver	Hepatocellular carcinoma	I-II	T3N1M0
103	M	62	Liver	Hepatocellular carcinoma	I-II	T3N0M0
104	M	50	Liver	Hepatocellular carcinoma	III	T3N0M0
105	M	33	Liver	Hepatocellular carcinoma	II	T3N0M0
106	F	50	Liver	Hepatocellular carcinoma	I	T2N0M0
107	F	69	Liver	Hepatocellular carcinoma	II	T2N0M0
108	M	66	Liver	Hepatocellular carcinoma	I-II	T3N0M0
109	M	53	Liver	Hepatocellular carcinoma	I	T2N0M0
110	M	32	Liver	Hepatocellular carcinoma	II	T2N0M0
111	M	62	Liver	Hepatocellular carcinoma	I	T2N0M0
112	M	59	Liver	Hepatocellular carcinoma	II	T2N0M0
113	F	79	Liver	Hepatocellular carcinoma	III	T2N0M0
114	M	74	Liver	Hepatocellular carcinoma	II-III	T3N0M0
115	M	50	Liver	Hepatocellular carcinoma	II	T2N0M0
116	M	67	Liver	Hepatocellular carcinoma	II	T2N0M0
117	F	50	Liver	Hepatocellular carcinoma	I-II	T3N1M0
118	M	62	Liver	Hepatocellular carcinoma	I-II	T3N0M0
119	M	50	Liver	Hepatocellular carcinoma	III	T3N0M0
120	M	33	Liver	Hepatocellular carcinoma	II	T3N0M0
121	M	37	Liver	Hepatocellular carcinoma	I	T3N0M0
122	M	30	Liver	Hepatocellular carcinoma	II	T3N0M0
123	M	60	Liver	Hepatocellular carcinoma	III	T3N0M0
124	F	28	Liver	Hepatocellular carcinoma	II	T3N1M0
125	F	56	Liver	Hepatocellular carcinoma	I-II	T3N0M0
126	M	54	Liver	Hepatocellular carcinoma	III	T3N0M0
127	M	63	Liver	Hepatocellular carcinoma	II	T3N0M0
128	M	37	Liver	Hepatocellular carcinoma	III	T2N0M0
129	M	61	Liver	Hepatocellular carcinoma	II	T3N0M0
130	M	35	Liver	Hepatocellular carcinoma	III	T3N0M0
131	F	17	Liver	Hepatocellular carcinoma	II	T3N0M0
132	M	35	Liver	Hepatocellular carcinoma	III	T3N0M0
133	M	48	Liver	Hepatocellular carcinoma	III	T3N0M0
134	M	72	Liver	Hepatocellular carcinoma	II	T3N0M0
135	M	58	Liver	Hepatocellular carcinoma	II	T3N0M0
136	M	37	Liver	Hepatocellular carcinoma	I	T3N0M0
137	M	30	Liver	Hepatocellular carcinoma	II	T3N0M0
138	M	60	Liver	Hepatocellular carcinoma	III	T3N0M0
139	F	28	Liver	Hepatocellular carcinoma	II	T3N1M0
140	F	56	Liver	Hepatocellular carcinoma	I-II	T3N0M0
141	M	54	Liver	Hepatocellular carcinoma	III	T3N0M0
142	M	63	Liver	Hepatocellular carcinoma	II	T3N0M0
143	M	37	Liver	Hepatocellular carcinoma	III	T2N0M0
144	M	61	Liver	Hepatocellular carcinoma	II	T3N0M0
145	M	35	Liver	Hepatocellular carcinoma	III	T3N0M0
146	F	17	Liver	Hepatocellular carcinoma	II	T3N0M0
147	M	35	Liver	Hepatocellular carcinoma	III	T3N0M0
148	M	48	Liver	Hepatocellular carcinoma	III	T3N0M0
149	M	72	Liver	Hepatocellular carcinoma	II	T3N0M0
150	M	58	Liver	Hepatocellular carcinoma	II	T3N0M0
151	M	54	Liver	Hepatocellular carcinoma	I	T2N0M0
152	M	40	Liver	Hepatocellular carcinoma	II	T2N0M0
153	M	48	Liver	Hepatocellular carcinoma	II~III	T3N0M0
154	M	39	Liver	Hepatocellular carcinoma	II	T2N0M0
155	M	30	Liver	Hepatocellular carcinoma	II~III	T2N0M0
156	M	33	Liver	Hepatocellular carcinoma	III	T2N0M0
157	M	47	Liver	Hepatocellular carcinoma	II	T2N0M0
158	M	65	Liver	Hepatocellular carcinoma	III	T2N0M0
159	M	68	Liver	Hepatocellular carcinoma	III	T2N0M0
160	F	32	Liver	Hepatocellular carcinoma	III	T1N0M0
161	M	52	Liver	Hepatocellular carcinoma	I~II	T2N0M0
162	F	46	Liver	Hepatocellular carcinoma	II~III	T2N1M0
163	F	35	Liver	Hepatocellular carcinoma	III	T3N0M0
164	F	52	Liver	Hepatocellular carcinoma	II	T1N0M0
165	M	47	Liver	Hepatocellular carcinoma	II	T3N0M0
166	M	57	Liver	Hepatocellular carcinoma	II~III	T2N0M0
167	M	47	Liver	Hepatocellular carcinoma	II~III	T3N0M0
168	M	40	Liver	Hepatocellular carcinoma	I~II	T2N0M0
169	F	31	Liver	Hepatocellular carcinoma	II~III	T3N0M0
170	M	41	Liver	Hepatocellular carcinoma	II	T2N0M0
171	M	57	Liver	Hepatocellular carcinoma	II	T3N1M0
172	M	49	Liver	Hepatocellular carcinoma	II~III	T3N1M0
173	M	41	Liver	Hepatocellular carcinoma	II	T3N0M0
174	M	36	Liver	Hepatocellular carcinoma	II~III	T2N0M0
175	M	61	Liver	Hepatocellular carcinoma	I~II	T2N0M0
176	M	43	Liver	Hepatocellular carcinoma	I~II	T3N1M0
177	M	54	Liver	Hepatocellular carcinoma	III	T4N1M0
178	M	40	Liver	Hepatocellular carcinoma	I~II	T2N0M0
179	F	62	Liver	Hepatocellular carcinoma	II	T3N0M0
180	M	50	Liver	Hepatocellular carcinoma	II~III	T3N0M0
181	M	47	Liver	Hepatocellular carcinoma	II~III	T3N0M0
182	M	79	Liver	Hepatocellular carcinoma	II~III	T3N0M0
183	M	44	Liver	Hepatocellular carcinoma	II~III	T3N0M0
184	M	45	Liver	Hepatocellular carcinoma	III	T3N0M0
185	M	39	Liver	Hepatocellular carcinoma	III	T3N0M0
186	M	59	Liver	Hepatocellular carcinoma	II~III	T4N0M0
187	M	42	Liver	Hepatocellular carcinoma	II	T3N0M0
188	M	58	Liver	Hepatocellular carcinoma	II~III	T4N1M1
189	M	61	Liver	Hepatocellular carcinoma	II~III	T4N0M0
190	M	44	Liver	Hepatocellular carcinoma	II	T3N0M0
191	F	37	Liver	Hepatocellular carcinoma	II	T4N0M0
192	M	35	Liver	Hepatocellular carcinoma	II	T2N0M0
193	F	35	Liver	Hepatocellular carcinoma	II	T3N0M0
194	F	43	Liver	Hepatocellular carcinoma	II	T2N0M0
195	M	38	Liver	Hepatocellular carcinoma	II	T2N0M0
196	M	30	Liver	Hepatocellular carcinoma	II	T2N0M0
197	M	36	Liver	Hepatocellular carcinoma	I	T3N0M0
198	M	19	Liver	Hepatocellular carcinoma	I~II	T2N0M0
199	M	39	Liver	Hepatocellular carcinoma	II	T2N0M0
200	M	77	Liver	Hepatocellular carcinoma	II	T2N0M0
201	M	65	Liver	Hepatocellular carcinoma	II	T2N0M0
202	F	40	Liver	Hepatocellular carcinoma	III	T2N0M0
203	M	41	Liver	Hepatocellular carcinoma	II	T2N0M0
204	F	29	Liver	Hepatocellular carcinoma	II	T2N0M0
205	M	59	Liver	Hepatocellular carcinoma	II	T3N0M0
206	M	30	Liver	Hepatocellular carcinoma	II	T2N0M0
207	M	29	Liver	Hepatocellular carcinoma	I~II	T2N0M0
208	M	37	Liver	Hepatocellular carcinoma	II~III	T2N0M0
209	M	77	Liver	Hepatocellular carcinoma	II	T2N0M0
210	M	52	Liver	Hepatocellular carcinoma	II	T4N1M0
211	M	59	Liver	Hepatocellular carcinoma	I~II	T3N0M0
212	M	41	Liver	Hepatocellular carcinoma	II~III	T2N0M0
213	M	39	Liver	Hepatocellular carcinoma	II	T2N0M0
214	F	38	Liver	Hepatocellular carcinoma	II~III	T2N0M0
215	M	52	Liver	Hepatocellular carcinoma	II	T3N0M0
216	M	41	Liver	Hepatocellular carcinoma	II	T3N0M0
217	M	69	Liver	Hepatocellular carcinoma	II	T3N0M0
218	M	38	Liver	Hepatocellular carcinoma	II	T2N0M0
219	M	76	Liver	Hepatocellular carcinoma	II	T3N0M0
220	M	50	Liver	Hepatocellular carcinoma	II	T2N0M0
221	M	53	Liver	Hepatocellular carcinoma	II	T2N0M0
222	M	38	Liver	Hepatocellular carcinoma	I~II	T3N0M0
223	M	42	Liver	Hepatocellular carcinoma	II	T2N0M0
224	M	66	Liver	Hepatocellular carcinoma	I	T3N1M0
225	M	51	Liver	Hepatocellular carcinoma	II	T2N0M0
226	M	52	Liver	Hepatocellular carcinoma	II	T2N0M0
227	M	56	Liver	Hepatocellular carcinoma	II~III	T3N0M0
228	M	56	Liver	Hepatocellular carcinoma	II	T4N1M0
229	M	49	Liver	Hepatocellular carcinoma	II	T4N0M0
230	M	57	Liver	Hepatocellular carcinoma	II~III	T4N1M0
231	F	21	Liver	Hepatocellular carcinoma	I	T2N0M0
232	M	53	Liver	Hepatocellular carcinoma	II	T2N0M0
233	M	66	Liver	Hepatocellular carcinoma	I	T2N0M0
234	M	56	Liver	Hepatocellular carcinoma	II	T2N0M0
235	M	30	Liver	Hepatocellular carcinoma	I~II	T2N0M0
236	M	45	Liver	Hepatocellular carcinoma	II	T2N0M0
237	M	78	Liver	Hepatocellular carcinoma	II	T3N0M0
238	M	57	Liver	Hepatocellular carcinoma	III	T2N0M0
239	F	32	Liver	Hepatocellular carcinoma	II	T3N0M0
240	M	37	Liver	Hepatocellular carcinoma	III	T2N0M0
241	M	38	Liver	Hepatocellular carcinoma	II~III	T2N0M0
242	M	65	Liver	Hepatocellular carcinoma	I	T2N0M0
243	M	44	Liver	Hepatocellular carcinoma	II	T2N0M0
244	M	32	Liver	Hepatocellular carcinoma	II	T2N0M0
245	M	55	Liver	Hepatocellular carcinoma	III	T1N0M0
246	F	40	Liver	Hepatocellular carcinoma	II	T2N0M0
247	M	60	Liver	Hepatocellular carcinoma	II	T2N0M0
248	M	36	Liver	Hepatocellular carcinoma	II	T2N0M0
249	M	40	Liver	Hepatocellular carcinoma	I	T2N0M0
250	M	43	Liver	Hepatocellular carcinoma	II	T2N0M0
251	M	63	Liver	Hepatocellular carcinoma	II	T2N0M0
252	M	67	Liver	Hepatocellular carcinoma	I	T2N0M0
253	M	35	Liver	Hepatocellular carcinoma	II	T3N0M0
254	M	31	Liver	Hepatocellular carcinoma	III	T2N0M0
255	M	53	Liver	Hepatocellular carcinoma	III	T2N0M0
256	M	29	Liver	Hepatocellular carcinoma	II	T4N0M0
257	M	61	Liver	Hepatocellular carcinoma	II~III	T4N1M1
258	M	40	Liver	Hepatocellular carcinoma	II	T2N0M0
259	M	55	Liver	Hepatocellular carcinoma	II	T2N0M0
260	M	56	Liver	Hepatocellular carcinoma	II	T3N0M0
261	F	73	Liver	Hepatocellular carcinoma	II	T3N0M0
262	F	60	Liver	Hepatocellular carcinoma	II	T2N0M0
263	M	31	Liver	Hepatocellular carcinoma	III	T2N0M0
264	M	26	Liver	Hepatocellular carcinoma	I	T2N0M0
265	M	18	Liver	Hepatocellular carcinoma	II	T2N0M0
266	M	41	Liver	Hepatocellular carcinoma	II	T2N0M0
267	M	70	Liver	Hepatocellular carcinoma	II	T3N0M0
268	F	58	Liver	Hepatocellular carcinoma	III	T2N0M0
269	F	43	Liver	Hepatocellular carcinoma	II	T2N0M0
270	M	67	Liver	Hepatocellular carcinoma	II	T2N0M0
271	M	50	Liver	Hepatocellular carcinoma	I	T2N0M0
272	F	52	Liver	Hepatocellular carcinoma	II	T2N0M0
273	M	54	Liver	Hepatocellular carcinoma	II	T2N0M0
274	M	40	Liver	Hepatocellular carcinoma	II	T2N0M0
275	M	56	Liver	Hepatocellular carcinoma	II	T3N0M0
276	M	31	Liver	Hepatocellular carcinoma	II	T3N0M0
277	M	58	Liver	Hepatocellular carcinoma	II	T2N0M0
278	M	41	Liver	Hepatocellular carcinoma	III	T2N0M0
279	M	44	Liver	Hepatocellular carcinoma	I~II	T2N0M0
280	F	40	Liver	Hepatocellular carcinoma	III	T2N0M0
281	M	48	Liver	Hepatocellular carcinoma	I	T2N0M0
282	M	35	Liver	Hepatocellular carcinoma	III	T3N0M0
283	M	44	Liver	Hepatocellular carcinoma	II	T2N0M0
284	M	53	Liver	Hepatocellular carcinoma	III	T3N0M0
285	M	53	Liver	Hepatocellular carcinoma	II~III	T2N0M0
286	M	60	Liver	Hepatocellular carcinoma	II	T2N0M0
287	M	38	Liver	Hepatocellular carcinoma	III	T3N0M0
288	M	60	Liver	Hepatocellular carcinoma	II	T3N0M0
289	M	68	Liver	Hepatocellular carcinoma	II	T3N0M0
290	M	59	Liver	Hepatocellular carcinoma	III	T4N0M0
291	M	43	Liver	Hepatocellular carcinoma	II~III	T3N0M0
292	M	36	Liver	Hepatocellular carcinoma	I~II	T2N0M0
293	M	53	Liver	Hepatocellular carcinoma	II~III	T2N0M0
294	M	50	Liver	Hepatocellular carcinoma	I~II	T2N0M0
295	M	37	Liver	Hepatocellular carcinoma	III	T3N0M0
296	M	40	Liver	Hepatocellular carcinoma	II~III	T3N0M0
297	M	42	Liver	Hepatocellular carcinoma	I	T2N0M0
298	F	48	Liver	Hepatocellular carcinoma	I~II	T2N0M0
299	F	40	Liver	Hepatocellular carcinoma	I~II	T3N0M0
300	M	37	Liver	Hepatocellular carcinoma	II	T3N0M0
301	M	60	Liver	Hepatocellular carcinoma	I	T2N0M0
302	M	36	Liver	Hepatocellular carcinoma	I~II	T2N0M0
303	M	47	Liver	Hepatocellular carcinoma	II	T2N0M0
304	M	75	Liver	Hepatocellular carcinoma	I~II	T3N0M0
305	M	40	Liver	Hepatocellular carcinoma	II	T2N0M0
306	M	54	Liver	Hepatocellular carcinoma	I	T2N0M0
307	M	32	Liver	Hepatocellular carcinoma	II	T2N0M0
308	M	44	Liver	Hepatocellular carcinoma	II	T3N0M0
309	M	43	Liver	Hepatocellular carcinoma	II~III	T2N0M0
310	F	39	Liver	Hepatocellular carcinoma	II	T1N0M0
311	M	44	Liver	Hepatocellular carcinoma	II	T2N0M0
312	F	50	Liver	Hepatocellular carcinoma	II~III	T3N1M0
313	F	45	Liver	Hepatocellular carcinoma	II	T2N0M0
314	M	40	Liver	Hepatocellular carcinoma	II	T3N0M0
315	M	65	Liver	Hepatocellular carcinoma	III	T3N0M0
316	M	41	Liver	Hepatocellular carcinoma	II	T2N0M0
317	M	54	Liver	Hepatocellular carcinoma	I	T2N0M0
318	M	60	Liver	Hepatocellular carcinoma	II	T3N0M0
319	F	50	Liver	Hepatocellular carcinoma	II~III	T2N0M0
320	M	63	Liver	Hepatocellular carcinoma	I~II	T2N0M0
321	M	31	Liver	Hepatocellular carcinoma	II	T2N0M0
322	M	57	Liver	Hepatocellular carcinoma	I	T2N0M0
323	M	43	Liver	Hepatocellular carcinoma	I	T3N0M0
324	F	31	Liver	Hepatocellular carcinoma	II~III	T3N0M0
325	M	50	Liver	Hepatocellular carcinoma	II	T4N1M0
326	M	44	Liver	Hepatocellular carcinoma	II	T2N0M0
327	M	23	Liver	Hepatocellular carcinoma	I~II	T3N0M0
328	F	54	Liver	Hepatocellular carcinoma	II	T3N0M0
329	M	42	Liver	Hepatocellular carcinoma	I	T2N0M0
330	M	35	Liver	Hepatocellular carcinoma	II	T3N0M0
331	M	43	Liver	Hepatocellular carcinoma	II	T2N0M0
332	M	47	Liver	Hepatocellular carcinoma	I~II	T3N0M0
333	M	60	Liver	Hepatocellular carcinoma	I	T1N0M0
334	M	47	Liver	Hepatocellular carcinoma	I~II	T1N0M0
335	M	55	Liver	Hepatocellular carcinoma	III	T3N0M0
336	M	50	Liver	Hepatocellular carcinoma	I	T1N0M0
337	M	38	Liver	Hepatocellular carcinoma	II	T2N0M0
338	M	56	Liver	Hepatocellular carcinoma	I	T3N0M0
339	M	53	Liver	Hepatocellular carcinoma	I	T2N0M0
340	F	61	Liver	Hepatocellular carcinoma	II~III	T3N0M0
